# Supplementary material for: Extensive Identification of Bacterial Riboflavin Transporters and Their Distribution across Bacterial Species
Source: PLoS One. 2015 May 4;10(5):e0126124. doi: 10.1371/journal.pone.0126124 (PMC4418817; doi:10.1371/journal.pone.0126124)
Supplement: S1 Dataset — (XLSX) [file pone.0126124.s001.xlsx]

## Sheet: Hoja1
	S1 Dataset. List of bacteria bearing riboflavin biosynthetic pathway and genes for riboflavin transporters.
aac	Alicyclobacillus acidocaldarius subsp. acidocaldarius DSM 446	prokaryotes,bacteria,firmicutes,bacillales,alicyclobacillaceae,alicyclobacillus	ImpX|aac-Aaci_2152
aai	Arthrobacter arilaitensis Re117	prokaryotes,bacteria,actinobacteria,actinobacteridae,actinomycetales,micrococcineae,micrococcaceae,arthrobacter	RibM|aai-AARI_19640
aau	Arthrobacter aurescens TC1	prokaryotes,bacteria,actinobacteria,actinobacteridae,actinomycetales,micrococcineae,micrococcaceae,arthrobacter	RibM|aau-AAur_1825
ach	Arthrobacter chlorophenolicus A6	prokaryotes,bacteria,actinobacteria,actinobacteridae,actinomycetales,micrococcineae,micrococcaceae,arthrobacter	RibM|ach-Achl_1668
aha	Aeromonas hydrophila subsp. hydrophila ATCC 7966	prokaryotes,bacteria,proteobacteria,gammaproteobacteria,aeromonadales,aeromonadaceae,aeromonas	RibN|aha-AHA_2120
ajs	Acidovorax sp. JS42	prokaryotes,bacteria,proteobacteria,betaproteobacteria,burkholderiales,comamonadaceae,acidovorax	RfnT|ajs-Ajs_2322
amd	Amycolatopsis mediterranei U32	prokaryotes,bacteria,actinobacteria,actinobacteridae,actinomycetales,pseudonocardineae,pseudonocardiaceae,amycolatopsis	RibM|amd-AMED_2108
ami	Actinosynnema mirum DSM 43827	prokaryotes,bacteria,actinobacteria,actinobacteridae,actinomycetales,pseudonocardineae,actinosynnemataceae,actinosynnema	RibM|ami-Amir_1330
amt	Alkaliphilus metalliredigens QYMF	prokaryotes,bacteria,firmicutes,clostridia,clostridiales,clostridiaceae,alkaliphilus	RibU|amt-Amet_0802
apr	Anaerococcus prevotii DSM 20548	prokaryotes,bacteria,firmicutes,clostridia,clostridiales,clostridiales family xi. incertae sedis,anaerococcus	RibU|apr-Apre_0181
asa	Aeromonas salmonicida subsp. salmonicida A449	prokaryotes,bacteria,proteobacteria,gammaproteobacteria,aeromonadales,aeromonadaceae,aeromonas	RibN|asa-ASA_2180
atu	Agrobacterium tumefaciens C58	prokaryotes,bacteria,proteobacteria,alphaproteobacteria,rhizobiales,rhizobiaceae,rhizobium/agrobacterium group,agrobacterium	RfnT|atu-Atu1173
avi	Agrobacterium vitis S4	prokaryotes,bacteria,proteobacteria,alphaproteobacteria,rhizobiales,rhizobiaceae,rhizobium/agrobacterium group,agrobacterium	RfnT|avi-Avi_1621
axy	Achromobacter xylosoxidans A8	prokaryotes,bacteria,proteobacteria,betaproteobacteria,burkholderiales,alcaligenaceae,achromobacter	RfnT|axy-AXYL_03665
bah	Bacillus anthracis CDC 684	prokaryotes,bacteria,firmicutes,bacillales,bacillaceae,bacillus,bacillus cereus group	RibU|bah-BAMEG_3091
bai	Bacillus anthracis A0248	prokaryotes,bacteria,firmicutes,bacillales,bacillaceae,bacillus,bacillus cereus group	RibU|bai-BAA_1571
bal	Bacillus anthracis CI	prokaryotes,bacteria,firmicutes,bacillales,bacillaceae,bacillus,bacillus cereus group	RibU|bal-BACI_c15260
ban	Bacillus anthracis Ames	prokaryotes,bacteria,firmicutes,bacillales,bacillaceae,bacillus,bacillus cereus group	RibU|ban-BA_1502
bao	Bacillus amyloliquefaciens DSM7	prokaryotes,bacteria,firmicutes,bacillales,bacillaceae,bacillus	RibU|bao-BAMF_2206
bar	Bacillus anthracis Ames 0581 (Ames Ancestor)	prokaryotes,bacteria,firmicutes,bacillales,bacillaceae,bacillus,bacillus cereus group	RibU|bar-GBAA_1502
bat	Bacillus anthracis Sterne	prokaryotes,bacteria,firmicutes,bacillales,bacillaceae,bacillus,bacillus cereus group	RibU|bat-BAS1391
bbe	Brevibacillus brevis NBRC 100599	prokaryotes,bacteria,firmicutes,bacillales,paenibacillaceae,brevibacillus	RibU|bbe-BBR47_10570
bbr	Bordetella bronchiseptica RB50	prokaryotes,bacteria,proteobacteria,betaproteobacteria,burkholderiales,alcaligenaceae,bordetella	RibXY|bbr-BB0643	RfnT|bbr-BB2523
bbt	Bradyrhizobium sp. BTAi1	prokaryotes,bacteria,proteobacteria,alphaproteobacteria,rhizobiales,bradyrhizobiaceae,bradyrhizobium	RfnT|bbt-BBta_0700
bca	Bacillus cereus ATCC 10987	prokaryotes,bacteria,firmicutes,bacillales,bacillaceae,bacillus,bacillus cereus group	RibU|bca-BCE_1606
bcb	Bacillus cereus B4264	prokaryotes,bacteria,firmicutes,bacillales,bacillaceae,bacillus,bacillus cereus group	RibU|bcb-BCB4264_A1537
bce	Bacillus cereus ATCC 14579	prokaryotes,bacteria,firmicutes,bacillales,bacillaceae,bacillus,bacillus cereus group	RibU|bce-BC1482
bcg	Bacillus cereus G9842	prokaryotes,bacteria,firmicutes,bacillales,bacillaceae,bacillus,bacillus cereus group	RibU|bcg-BCG9842_B3808
bcl	Bacillus clausii KSM-K16	prokaryotes,bacteria,firmicutes,bacillales,bacillaceae,bacillus	ImpX|bcl-ABC3060
bcq	Bacillus cereus Q1	prokaryotes,bacteria,firmicutes,bacillales,bacillaceae,bacillus,bacillus cereus group	RibU|bcq-BCQ_1551
bcr	Bacillus cereus AH187	prokaryotes,bacteria,firmicutes,bacillales,bacillaceae,bacillus,bacillus cereus group	RibU|bcr-BCAH187_A1643
bcy	Bacillus cereus subsp. cytotoxis NVH 391-98	prokaryotes,bacteria,firmicutes,bacillales,bacillaceae,bacillus,bacillus cereus group	RibU|bcy-Bcer98_1205
bcz	Bacillus cereus E33L (zebra killer)	prokaryotes,bacteria,firmicutes,bacillales,bacillaceae,bacillus,bacillus cereus group	RibU|bcz-BCZK1363
bfa	Brachybacterium faecium DSM 4810	prokaryotes,bacteria,actinobacteria,actinobacteridae,actinomycetales,micrococcineae,dermabacteraceae,brachybacterium	RibM|bfa-Bfae_16090
bgf	Burkholderia sp. CCGE1003	prokaryotes,bacteria,proteobacteria,betaproteobacteria,burkholderiales,burkholderiaceae,burkholderia	RfnT|bgf-BC1003_2556
bja	Bradyrhizobium japonicum USDA110	prokaryotes,bacteria,proteobacteria,alphaproteobacteria,rhizobiales,bradyrhizobiaceae,bradyrhizobium	RfnT|bja-blr1017
bld	Bacillus licheniformis DSM13 (ATCC 14580)	prokaryotes,bacteria,firmicutes,bacillales,bacillaceae,bacillus	RibU|bld-BLi02444
bli	Bacillus licheniformis ATCC 14580	prokaryotes,bacteria,firmicutes,bacillales,bacillaceae,bacillus	RibU|bli-BL05240
bll	Bifidobacterium longum subsp. longum JDM301	prokaryotes,bacteria,actinobacteria,actinobacteridae,bifidobacteriales,bifidobacteriaceae,bifidobacterium	RibU|bll-BLJ_1431
bln	Bifidobacterium longum subsp. infantis ATCC 15697	prokaryotes,bacteria,actinobacteria,actinobacteridae,bifidobacteriales,bifidobacteriaceae,bifidobacterium	RibU|bln-Blon_0723
bmd	Bacillus megaterium DSM 319	prokaryotes,bacteria,firmicutes,bacillales,bacillaceae,bacillus	RibU|bmd-BMD_4350
bmq	Bacillus megaterium QM B1551	prokaryotes,bacteria,firmicutes,bacillales,bacillaceae,bacillus	RibU|bmq-BMQ_4364
bpa	Bordetella parapertussis 12822	prokaryotes,bacteria,proteobacteria,betaproteobacteria,burkholderiales,alcaligenaceae,bordetella	RibXY|bpa-BPP0637	RfnT|bpa-BPP1395
bpe	Bordetella pertussis Tohama I	prokaryotes,bacteria,proteobacteria,betaproteobacteria,burkholderiales,alcaligenaceae,bordetella	RfnT|bpe-BP2600
bpt	Bordetella petrii DSM 12804	prokaryotes,bacteria,proteobacteria,betaproteobacteria,burkholderiales,alcaligenaceae,bordetella	RfnT|bpt-Bpet0381
bpu	Bacillus pumilus SAFR-032	prokaryotes,bacteria,firmicutes,bacillales,bacillaceae,bacillus	RibU|bpu-BPUM_2038
bpy	Burkholderia phytofirmans PsJN	prokaryotes,bacteria,proteobacteria,betaproteobacteria,burkholderiales,burkholderiaceae,burkholderia	RfnT|bpy-Bphyt_2950
bra	Bradyrhizobium sp. ORS278	prokaryotes,bacteria,proteobacteria,alphaproteobacteria,rhizobiales,bradyrhizobiaceae,bradyrhizobium	RfnT|bra-BRADO6843
brh	Burkholderia rhizoxinica HKI 454	prokaryotes,bacteria,proteobacteria,betaproteobacteria,burkholderiales,burkholderiaceae,burkholderia	RfnT|brh-RBRH_01616
bsu	Bacillus subtilis 168	prokaryotes,bacteria,firmicutes,bacillales,bacillaceae,bacillus	RibU|bsu-BSU23050
btb	Bacillus thuringiensis BMB171	prokaryotes,bacteria,firmicutes,bacillales,bacillaceae,bacillus,bacillus cereus group	RibU|btb-BMB171_C1315
btk	Bacillus thuringiensis 97-27 (serovar konkukian)	prokaryotes,bacteria,firmicutes,bacillales,bacillaceae,bacillus,bacillus cereus group	RibU|btk-BT9727_1364
btl	Bacillus thuringiensis Al Hakam	prokaryotes,bacteria,firmicutes,bacillales,bacillaceae,bacillus,bacillus cereus group	RibU|btl-BALH_1338
bvi	Burkholderia vietnamiensis G4	prokaryotes,bacteria,proteobacteria,betaproteobacteria,burkholderiales,burkholderiaceae,burkholderia,burkholderia cepacia complex	RfnT|bvi-Bcep1808_6701
bwe	Bacillus weihenstephanensis KBAB4	prokaryotes,bacteria,firmicutes,bacillales,bacillaceae,bacillus,bacillus cereus group	RibU|bwe-BcerKBAB4_1404
bxe	Burkholderia xenovorans LB400	prokaryotes,bacteria,proteobacteria,betaproteobacteria,burkholderiales,burkholderiaceae,burkholderia	RfnT|bxe-Bxe_A1035
cac	Clostridium acetobutylicum ATCC 824	prokaryotes,bacteria,firmicutes,clostridia,clostridiales,clostridiaceae,clostridium	RibU|cac-CA_C2841
cag	Chloroflexus aggregans DSM 9485	prokaryotes,bacteria,chloroflexi,chloroflexales,chloroflexaceae,chloroflexus	RibXY|cag-Cagg_2734
cau	Chloroflexus aurantiacus J-10-fl	prokaryotes,bacteria,chloroflexi,chloroflexales,chloroflexaceae,chloroflexus	RibXY|cau-Caur_0816
cba	Clostridium botulinum A ATCC 19397	prokaryotes,bacteria,firmicutes,clostridia,clostridiales,clostridiaceae,clostridium	RibU|cba-CLB_0217
cbb	Clostridium botulinum B1 Okra	prokaryotes,bacteria,firmicutes,clostridia,clostridiales,clostridiaceae,clostridium	RibU|cbb-CLD_0603
cbe	Clostridium beijerinckii NCIMB 8052	prokaryotes,bacteria,firmicutes,clostridia,clostridiales,clostridiaceae,clostridium	RibU|cbe-Cbei_0464	ImpX|cbe-Cbei_1486
cbf	Clostridium botulinum F Langeland	prokaryotes,bacteria,firmicutes,clostridia,clostridiales,clostridiaceae,clostridium	RibU|cbf-CLI_0240
cbh	Clostridium botulinum A Hall	prokaryotes,bacteria,firmicutes,clostridia,clostridiales,clostridiaceae,clostridium	RibU|cbh-CLC_0231
cbi	Clostridium botulinum Ba4 657	prokaryotes,bacteria,firmicutes,clostridia,clostridiales,clostridiaceae,clostridium	RibU|cbi-CLJ_B0223
cbk	Clostridium botulinum B Eklund 17B	prokaryotes,bacteria,firmicutes,clostridia,clostridiales,clostridiaceae,clostridium	RibU|cbk-CLL_A0529
cbl	Clostridium botulinum A3 Loch Maree	prokaryotes,bacteria,firmicutes,clostridia,clostridiales,clostridiaceae,clostridium	RibU|cbl-CLK_3355
cbo	Clostridium botulinum A ATCC 3502	prokaryotes,bacteria,firmicutes,clostridia,clostridiales,clostridiaceae,clostridium	RibU|cbo-CBO0178
cbt	Clostridium botulinum E3 Alaska E43	prokaryotes,bacteria,firmicutes,clostridia,clostridiales,clostridiaceae,clostridium	RibU|cbt-CLH_0522
cby	Clostridium botulinum A2 Kyoto	prokaryotes,bacteria,firmicutes,clostridia,clostridiales,clostridiaceae,clostridium	RibU|cby-CLM_0226
ccb	Clostridium cellulovorans 743B	prokaryotes,bacteria,firmicutes,clostridia,clostridiales,clostridiaceae,clostridium	RibU|ccb-Clocel_3031
cce	Clostridium cellulolyticum H10	prokaryotes,bacteria,firmicutes,clostridia,clostridiales,clostridiaceae,clostridium	RibU|cce-Ccel_3408
cdc	Clostridium difficile CD196 (PCR-ribotype 027)	prokaryotes,bacteria,firmicutes,clostridia,clostridiales,clostridiaceae,clostridium	RibZ|cdc-CD196_3114	RibU|cdc-CD196_0159
cdf	Clostridium difficile 630 (PCR-ribotype 012)	prokaryotes,bacteria,firmicutes,clostridia,clostridiales,clostridiaceae,clostridium	RibZ|cdf-CD3299	RibU|cdf-CD0147
cdl	Clostridium difficile R20291 (PCR-ribotype 027)	prokaryotes,bacteria,firmicutes,clostridia,clostridiales,clostridiaceae,clostridium	RibZ|cdl-CDR20291_3160	RibU|cdl-CDR20291_0146
cgb	Corynebacterium glutamicum ATCC 13032 (Bielefeld)	prokaryotes,bacteria,actinobacteria,actinobacteridae,actinomycetales,corynebacterineae,corynebacteriaceae,corynebacterium	RibM|cgb-cg0083
cgl	Corynebacterium glutamicum ATCC 13032 (Kyowa Hakko)	prokaryotes,bacteria,actinobacteria,actinobacteridae,actinomycetales,corynebacterineae,corynebacteriaceae,corynebacterium	RibM|cgl-NCgl0063
cgt	Corynebacterium glutamicum R	prokaryotes,bacteria,actinobacteria,actinobacteridae,actinomycetales,corynebacterineae,corynebacteriaceae,corynebacterium	RibM|cgt-cgR_0083
chl	Chloroflexus sp. Y-400-fl	prokaryotes,bacteria,chloroflexi,chloroflexales,chloroflexaceae,chloroflexus	RibXY|chl-Chy400_0882
ckl	Clostridium kluyveri DSM 555	prokaryotes,bacteria,firmicutes,clostridia,clostridiales,clostridiaceae,clostridium	RibU|ckl-CKL_3611
ckp	Corynebacterium kroppenstedtii DSM 44385	prokaryotes,bacteria,actinobacteria,actinobacteridae,actinomycetales,corynebacterineae,corynebacteriaceae,corynebacterium	RibM|ckp-ckrop_0534
ckr	Clostridium kluyveri NBRC 12016	prokaryotes,bacteria,firmicutes,clostridia,clostridiales,clostridiaceae,clostridium	RibU|ckr-CKR_3189
clj	Clostridium ljungdahlii DSM 13528	prokaryotes,bacteria,firmicutes,clostridia,clostridiales,clostridiaceae,clostridium	RibU|clj-CLJU_c02690
cno	Clostridium novyi NT	prokaryotes,bacteria,firmicutes,clostridia,clostridiales,clostridiaceae,clostridium	RibU|cno-NT01CX_0505
cpe	Clostridium perfringens 13	prokaryotes,bacteria,firmicutes,clostridia,clostridiales,clostridiaceae,clostridium	RibU|cpe-CPE2167
cpf	Clostridium perfringens ATCC 13124	prokaryotes,bacteria,firmicutes,clostridia,clostridiales,clostridiaceae,clostridium	RibU|cpf-CPF_2425
cpr	Clostridium perfringens SM101	prokaryotes,bacteria,firmicutes,clostridia,clostridiales,clostridiaceae,clostridium	RibU|cpr-CPR_2135
csh	Clostridium saccharolyticum WM1	prokaryotes,bacteria,firmicutes,clostridia,clostridiales,clostridiaceae,clostridium	RibU|csh-Closa_1359
cst	Clostridium sticklandii DSM 519	prokaryotes,bacteria,firmicutes,clostridia,clostridiales,clostridiaceae,clostridium	RibU|cst-CLOST_2303
ctc	Clostridium tetani E88	prokaryotes,bacteria,firmicutes,clostridia,clostridiales,clostridiaceae,clostridium	RibU|ctc-CTC00331
ctt	Comamonas testosteroni CNB-2	prokaryotes,bacteria,proteobacteria,betaproteobacteria,burkholderiales,comamonadaceae,comamonas	RfnT|ctt-CtCNB1_2106
ctu	Cronobacter turicensis z3032	prokaryotes,bacteria,proteobacteria,gammaproteobacteria,enterobacteriales,enterobacteriaceae,cronobacter	RfnT|ctu-Ctu_1p00070
dac	Delftia acidovorans SPH-1	prokaryotes,bacteria,proteobacteria,betaproteobacteria,burkholderiales,comamonadaceae,delftia	RfnT|dac-Daci_4568
dhd	Desulfitobacterium hafniense DCB-2	prokaryotes,bacteria,firmicutes,clostridia,clostridiales,peptococcaceae,desulfitobacterium	ImpX|dhd-Dhaf_1660
dia	Acidovorax ebreus TPSY	prokaryotes,bacteria,proteobacteria,betaproteobacteria,burkholderiales,comamonadaceae,diaphorobacter	RfnT|dia-Dtpsy_1156
dsh	Dinoroseobacter shibae DFL 12	prokaryotes,bacteria,proteobacteria,alphaproteobacteria,rhodobacterales,rhodobacteraceae,dinoroseobacter	RfnT|dsh-Dshi_1694
dsy	Desulfitobacterium hafniense Y51	prokaryotes,bacteria,firmicutes,clostridia,clostridiales,peptococcaceae,desulfitobacterium	ImpX|dsy-DSY3695
eat	Exiguobacterium sp. AT1b	prokaryotes,bacteria,firmicutes,bacillales,bacillales family xii. incertae sedis,exiguobacterium	RibU|eat-EAT1b_0775
eha	Ethanoligenens harbinense YUAN-3	prokaryotes,bacteria,firmicutes,clostridia,clostridiales,ruminococcaceae,ethanoligenens	RibU|eha-Ethha_0044
elm	Eubacterium limosum KIST612	prokaryotes,bacteria,firmicutes,clostridia,clostridiales,eubacteriaceae,eubacterium	RibU|elm-ELI_0978
ere	Eubacterium rectale ATCC 33656	prokaryotes,bacteria,firmicutes,clostridia,clostridiales,eubacteriaceae,eubacterium	RibU|ere-EUBREC_0834
esa	Enterobacter sakazakii ATCC BAA-894	prokaryotes,bacteria,proteobacteria,gammaproteobacteria,enterobacteriales,enterobacteriaceae,cronobacter	RfnT|esa-ESA_pESA3p05432
esi	Exiguobacterium sibiricum 255-15	prokaryotes,bacteria,firmicutes,bacillales,bacillales family xii. incertae sedis,exiguobacterium	RibU|esi-Exig_2318
fnu	Fusobacterium nucleatum ATCC 25586	prokaryotes,bacteria,fusobacteria,fusobacteriales,fusobacteriaceae,fusobacterium	ImpX|fnu-FN1498
gka	Geobacillus kaustophilus HTA426	prokaryotes,bacteria,firmicutes,bacillales,bacillaceae,geobacillus	RibU|gka-GK1760
gmc	Geobacillus sp. Y4.1MC1	prokaryotes,bacteria,firmicutes,bacillales,bacillaceae,geobacillus	RibU|gmc-GY4MC1_2026
gtn	Geobacillus thermodenitrificans NG80-2	prokaryotes,bacteria,firmicutes,bacillales,bacillaceae,geobacillus	RibU|gtn-GTNG_1657
gwc	Geobacillus sp. WCH70	prokaryotes,bacteria,firmicutes,bacillales,bacillaceae,geobacillus	RibU|gwc-GWCH70_1596
gyc	Geobacillus sp. Y412MC61	prokaryotes,bacteria,firmicutes,bacillales,bacillaceae,geobacillus	RibU|gyc-GYMC61_2572
gym	Geobacillus sp. Y412MC10	prokaryotes,bacteria,firmicutes,bacillales,bacillaceae,geobacillus	ImpX|gym-GYMC10_1311
hap	Haemophilus parasuis SH0165	prokaryotes,bacteria,proteobacteria,gammaproteobacteria,pasteurellales,pasteurellaceae,haemophilus	RibN|hap-HAPS_0486
hau	Herpetosiphon aurantiacus ATCC 23779	prokaryotes,bacteria,chloroflexi,herpetosiphonales,herpetosiphonaceae,herpetosiphon	RibXY|hau-Haur_1578
ica	Intrasporangium calvum DSM 43043	prokaryotes,bacteria,actinobacteria,actinobacteridae,actinomycetales,micrococcineae,intrasporangiaceae,intrasporangium	RibM|ica-Intca_1620
ipo	Ilyobacter polytropus DSM 2926	prokaryotes,bacteria,fusobacteria,fusobacteriales,fusobacteriaceae,ilyobacter	ImpX|ipo-Ilyop_1232
jan	Jannaschia sp. CCS1	prokaryotes,bacteria,proteobacteria,alphaproteobacteria,rhodobacterales,rhodobacteraceae,jannaschia	RfnT|jan-Jann_1963
kpe	Klebsiella pneumoniae 342	prokaryotes,bacteria,proteobacteria,gammaproteobacteria,enterobacteriales,enterobacteriaceae,klebsiella	RfnT|kpe-KPK_2286
kpn	Klebsiella pneumoniae subsp. pneumoniae MGH 78578	prokaryotes,bacteria,proteobacteria,gammaproteobacteria,enterobacteriales,enterobacteriaceae,klebsiella	RfnT|kpn-KPN_02048
krh	Kocuria rhizophila DC2201	prokaryotes,bacteria,actinobacteria,actinobacteridae,actinomycetales,micrococcineae,micrococcaceae,kocuria	RibM|krh-KRH_11680
kva	Klebsiella variicola At-22	prokaryotes,bacteria,proteobacteria,gammaproteobacteria,enterobacteriales,enterobacteriaceae,klebsiella	RfnT|kva-Kvar_2229
kvu	Ketogulonicigenium vulgare Y25	prokaryotes,bacteria,proteobacteria,alphaproteobacteria,rhodobacterales,rhodobacteraceae,ketogulonicigenium	RfnT|kvu-EIO_0352
lbr	Lactobacillus brevis ATCC 367	prokaryotes,bacteria,firmicutes,lactobacillales,lactobacillaceae,lactobacillus	RibU|lbr-LVIS_0772
lci	Leuconostoc citreum KM20	prokaryotes,bacteria,firmicutes,lactobacillales,leuconostoc	RibU|lci-LCK_00681
lcr	Lactobacillus crispatus ST1	prokaryotes,bacteria,firmicutes,lactobacillales,lactobacillaceae,lactobacillus	RibU|lcr-LCRIS_01015
lde	Lactobacillus delbrueckii subsp. bulgaricus ND02	prokaryotes,bacteria,firmicutes,lactobacillales,lactobacillaceae,lactobacillus	RibU|lde-LDBND_0770
lfe	Lactobacillus fermentum IFO 3956	prokaryotes,bacteria,firmicutes,lactobacillales,lactobacillaceae,lactobacillus	RibU|lfe-LAF_0875
lki	Leuconostoc kimchii IMSNU11154	prokaryotes,bacteria,firmicutes,lactobacillales,leuconostoc	RibU|lki-LKI_09430
lla	Lactococcus lactis subsp. lactis IL1403	prokaryotes,bacteria,firmicutes,lactobacillales,streptococcaceae,lactococcus	RibU|lla-L106755
llc	Lactococcus lactis subsp. cremoris SK11	prokaryotes,bacteria,firmicutes,lactobacillales,streptococcaceae,lactococcus	RibU|llc-LACR_1395
llk	Lactococcus lactis subsp. lactis KF147	prokaryotes,bacteria,firmicutes,lactobacillales,streptococcaceae,lactococcus	RibU|llk-LLKF_1340
llm	Lactococcus lactis subsp. cremoris MG1363	prokaryotes,bacteria,firmicutes,lactobacillales,streptococcaceae,lactococcus	RibU|llm-llmg_1195
lme	Leuconostoc mesenteroides subsp. mesenteroides ATCC 8293	prokaryotes,bacteria,firmicutes,lactobacillales,leuconostoc	RibU|lme-LEUM_1295
lpj	Lactobacillus plantarum JDM1	prokaryotes,bacteria,firmicutes,lactobacillales,lactobacillaceae,lactobacillus	RibU|lpj-JDM1_1587
lps	Lactobacillus plantarum subsp. plantarum ST-III	prokaryotes,bacteria,firmicutes,lactobacillales,lactobacillaceae,lactobacillus	RibU|lps-LPST_C1515
lre	Lactobacillus reuteri DSM 20016	prokaryotes,bacteria,firmicutes,lactobacillales,lactobacillaceae,lactobacillus	RibU|lre-Lreu_0758
lsp	Lysinibacillus sphaericus C3-41	prokaryotes,bacteria,firmicutes,bacillales,planococcaceae,lysinibacillus	RibU|lsp-Bsph_1730
mcl	Macrococcus caseolyticus JCSC5402	prokaryotes,bacteria,firmicutes,bacillales,macrococcus	RibU|mcl-MCCL_1136
mes	Mesorhizobium sp. BNC1	prokaryotes,bacteria,proteobacteria,alphaproteobacteria,rhizobiales,phyllobacteriaceae,chelativorans	RfnT|mes-Meso_1140
met	Methylobacterium sp. 4-46	prokaryotes,bacteria,proteobacteria,alphaproteobacteria,rhizobiales,methylobacteriaceae,methylobacterium	RfnT|met-M446_1531
mlo	Mesorhizobium loti MAFF303099	prokaryotes,bacteria,proteobacteria,alphaproteobacteria,rhizobiales,phyllobacteriaceae,mesorhizobium	RfnT|mlo-mlr8412
mlu	Micrococcus luteus NCTC 2665	prokaryotes,bacteria,actinobacteria,actinobacteridae,actinomycetales,micrococcineae,micrococcaceae,micrococcus	RibM|mlu-Mlut_10840
mmw	Marinomonas sp. MWYL1	prokaryotes,bacteria,proteobacteria,gammaproteobacteria,oceanospirillales,marinomonas	ImpX|mmw-Mmwyl1_0168
mno	Methylobacterium nodulans ORS 2060	prokaryotes,bacteria,proteobacteria,alphaproteobacteria,rhizobiales,methylobacteriaceae,methylobacterium	RfnT|mno-Mnod_7862
mrd	Methylobacterium radiotolerans JCM 2831	prokaryotes,bacteria,proteobacteria,alphaproteobacteria,rhizobiales,methylobacteriaceae,methylobacterium	RfnT|mrd-Mrad2831_2773
oan	Ochrobactrum anthropi ATCC 49188	prokaryotes,bacteria,proteobacteria,alphaproteobacteria,rhizobiales,brucellaceae,ochrobactrum	RfnT|oan-Oant_4451	RibN|oan-Oant_0035
oca	Oligotropha carboxidovorans OM5	prokaryotes,bacteria,proteobacteria,alphaproteobacteria,rhizobiales,bradyrhizobiaceae,oligotropha	RfnT|oca-OCAR_6967
oih	Oceanobacillus iheyensis HTE831	prokaryotes,bacteria,firmicutes,bacillales,bacillaceae,oceanobacillus	RibU|oih-OB2329
pag	Pseudomonas aeruginosa LESB58	prokaryotes,bacteria,proteobacteria,gammaproteobacteria,pseudomonadales,pseudomonadaceae,pseudomonas	RfnT|pag-PLES_26301
pde	Paracoccus denitrificans PD1222	prokaryotes,bacteria,proteobacteria,alphaproteobacteria,rhodobacterales,rhodobacteraceae,paracoccus	RfnT|pde-Pden_1244
pfr	Propionibacterium freudenreichii subsp. shermanii CIRM-BIA1	prokaryotes,bacteria,actinobacteria,actinobacteridae,actinomycetales,propionibacterineae,propionibacteriaceae,propionibacterium	RibXY|pfr-PFREUD_11030
pjd	Paenibacillus sp. JDR-2	prokaryotes,bacteria,firmicutes,bacillales,paenibacillaceae,paenibacillus	ImpX|pjd-Pjdr2_2015
ppe	Pediococcus pentosaceus ATCC 25745	prokaryotes,bacteria,firmicutes,lactobacillales,lactobacillaceae,pediococcus	RibU|ppe-PEPE_1593
ppm	Paenibacillus polymyxa SC2	prokaryotes,bacteria,firmicutes,bacillales,paenibacillaceae,paenibacillus	ImpX|ppm-PPSC2_c1298
ppr	Photobacterium profundum SS9	prokaryotes,bacteria,proteobacteria,gammaproteobacteria,vibrionales,vibrionaceae,photobacterium	RibN|ppr-PBPRA1688
ppy	Paenibacillus polymyxa E681	prokaryotes,bacteria,firmicutes,bacillales,paenibacillaceae,paenibacillus	ImpX|ppy-PPE_01209
ral	Ruminococcus albus 7	prokaryotes,bacteria,firmicutes,clostridia,clostridiales,ruminococcaceae,ruminococcus	RibU|ral-Rumal_0428
rcp	Rhodobacter capsulatus SB1003	prokaryotes,bacteria,proteobacteria,alphaproteobacteria,rhodobacterales,rhodobacteraceae,rhodobacter	RfnT|rcp-RCAP_rcc02192
rde	Roseobacter denitrificans OCh 114	prokaryotes,bacteria,proteobacteria,alphaproteobacteria,rhodobacterales,rhodobacteraceae,roseobacter	RfnT|rde-RD1_3179
rdn	Rothia dentocariosa ATCC 17931	prokaryotes,bacteria,actinobacteria,actinobacteridae,actinomycetales,micrococcineae,micrococcaceae,rothia	RibM|rdn-HMPREF0733_11813
rec	Rhizobium etli CIAT 652	prokaryotes,bacteria,proteobacteria,alphaproteobacteria,rhizobiales,rhizobiaceae,rhizobium/agrobacterium group,rhizobium	RibN|rec-RHECIAT_CH0001663
req	Rhodococcus equi 103S	prokaryotes,bacteria,actinobacteria,actinobacteridae,actinomycetales,corynebacterineae,nocardiaceae,rhodococcus
ret	Rhizobium etli CFN 42	prokaryotes,bacteria,proteobacteria,alphaproteobacteria,rhizobiales,rhizobiaceae,rhizobium/agrobacterium group,rhizobium	RibN|ret-RHE_CH01591
rhi	Sinorhizobium fredii NGR234	prokaryotes,bacteria,proteobacteria,alphaproteobacteria,rhizobiales,rhizobiaceae,sinorhizobium/ensifer group,sinorhizobium	RfnT|rhi-NGR_c09660
rle	Rhizobium leguminosarum bv. viciae 3841	prokaryotes,bacteria,proteobacteria,alphaproteobacteria,rhizobiales,rhizobiaceae,rhizobium/agrobacterium group,rhizobium	RibN|rle-RL1692
rlg	Rhizobium leguminosarum bv. trifolii WSM1325	prokaryotes,bacteria,proteobacteria,alphaproteobacteria,rhizobiales,rhizobiaceae,rhizobium/agrobacterium group,rhizobium	RibN|rlg-Rleg_1342
rlt	Rhizobium leguminosarum bv. trifolii WSM2304	prokaryotes,bacteria,proteobacteria,alphaproteobacteria,rhizobiales,rhizobiaceae,rhizobium/agrobacterium group,rhizobium	RfnT|rlt-Rleg2_1780	RibN|rlt-Rleg2_1251
rme	Cupriavidus metallidurans CH34	prokaryotes,bacteria,proteobacteria,betaproteobacteria,burkholderiales,burkholderiaceae,cupriavidus	RfnT|rme-Rmet_2369
rmu	Rothia mucilaginosa DY-18	prokaryotes,bacteria,actinobacteria,actinobacteridae,actinomycetales,micrococcineae,micrococcaceae,rothia	RibM|rmu-RMDY18_11690
rpa	Rhodopseudomonas palustris CGA009	prokaryotes,bacteria,proteobacteria,alphaproteobacteria,rhizobiales,bradyrhizobiaceae,rhodopseudomonas	RfnT|rpa-RPA4801
rpb	Rhodopseudomonas palustris HaA2	prokaryotes,bacteria,proteobacteria,alphaproteobacteria,rhizobiales,bradyrhizobiaceae,rhodopseudomonas	RfnT|rpb-RPB_4679
rpc	Rhodopseudomonas palustris BisB18	prokaryotes,bacteria,proteobacteria,alphaproteobacteria,rhizobiales,bradyrhizobiaceae,rhodopseudomonas	RfnT|rpc-RPC_0089
rpd	Rhodopseudomonas palustris BisB5	prokaryotes,bacteria,proteobacteria,alphaproteobacteria,rhizobiales,bradyrhizobiaceae,rhodopseudomonas	RfnT|rpd-RPD_4387
rpe	Rhodopseudomonas palustris BisA53	prokaryotes,bacteria,proteobacteria,alphaproteobacteria,rhizobiales,bradyrhizobiaceae,rhodopseudomonas	RfnT|rpe-RPE_0531
rpt	Rhodopseudomonas palustris TIE-1	prokaryotes,bacteria,proteobacteria,alphaproteobacteria,rhizobiales,bradyrhizobiaceae,rhodopseudomonas	RfnT|rpt-Rpal_5288
rpx	Rhodopseudomonas palustris DX-1	prokaryotes,bacteria,proteobacteria,alphaproteobacteria,rhizobiales,bradyrhizobiaceae,rhodopseudomonas	RfnT|rpx-Rpdx1_4990
rrs	Roseiflexus sp. RS-1	prokaryotes,bacteria,chloroflexi,chloroflexales,chloroflexaceae,roseiflexus	RibXY|rrs-RoseRS_2763
rsa	Renibacterium salmoninarum ATCC 33209	prokaryotes,bacteria,actinobacteria,actinobacteridae,actinomycetales,micrococcineae,micrococcaceae,renibacterium	RibM|rsa-RSal33209_2349
rsh	Rhodobacter sphaeroides ATCC 17029	prokaryotes,bacteria,proteobacteria,alphaproteobacteria,rhodobacterales,rhodobacteraceae,rhodobacter	RfnT|rsh-Rsph17029_1384
rsk	Rhodobacter sphaeroides KD131	prokaryotes,bacteria,proteobacteria,alphaproteobacteria,rhodobacterales,rhodobacteraceae,rhodobacter	RfnT|rsk-RSKD131_1044
rsp	Rhodobacter sphaeroides 2.4.1	prokaryotes,bacteria,proteobacteria,alphaproteobacteria,rhodobacterales,rhodobacteraceae,rhodobacter	RfnT|rsp-RSP_2726
rsq	Rhodobacter sphaeroides ATCC 17025	prokaryotes,bacteria,proteobacteria,alphaproteobacteria,rhodobacterales,rhodobacteraceae,rhodobacter	RfnT|rsq-Rsph17025_2075
saa	Staphylococcus aureus subsp. aureus USA300_FPR3757 community- acquired meticillin-resistant	prokaryotes,bacteria,firmicutes,bacillales,staphylococcus	RibU|saa-SAUSA300_1374
sab	Staphylococcus aureus RF122/ET3-1 bovine mastitis-causing	prokaryotes,bacteria,firmicutes,bacillales,staphylococcus	RibU|sab-SAB1347c
sac	Staphylococcus aureus subsp. aureus COL methicillin-resistant	prokaryotes,bacteria,firmicutes,bacillales,staphylococcus	RibU|sac-SACOL1526
sad	Staphylococcus aureus subsp. aureus ED98	prokaryotes,bacteria,firmicutes,bacillales,staphylococcus	RibU|sad-SAAV_1472
sae	Staphylococcus aureus subsp. aureus Newman	prokaryotes,bacteria,firmicutes,bacillales,staphylococcus	RibU|sae-NWMN_1393
sag	Streptococcus agalactiae 2603 (serotype V)	prokaryotes,bacteria,firmicutes,lactobacillales,streptococcaceae,streptococcus	RibU|sag-SAG1403
sah	Staphylococcus aureus subsp. aureus JH1 meticillin-resistant vancomycin-susceptible	prokaryotes,bacteria,firmicutes,bacillales,staphylococcus	RibU|sah-SaurJH1_1572
saj	Staphylococcus aureus subsp. aureus JH9 meticillin-resistant vancomycin-resistant	prokaryotes,bacteria,firmicutes,bacillales,staphylococcus	RibU|saj-SaurJH9_1541
sak	Streptococcus agalactiae A909 (serotype Ia)	prokaryotes,bacteria,firmicutes,lactobacillales,streptococcaceae,streptococcus	RibU|sak-SAK_1436
sam	Staphylococcus aureus subsp. aureus MW2 community-acquired MRSA	prokaryotes,bacteria,firmicutes,bacillales,staphylococcus	RibU|sam-MW1373
san	Streptococcus agalactiae NEM316 (serotype III)	prokaryotes,bacteria,firmicutes,lactobacillales,streptococcaceae,streptococcus	RibU|san-gbs1473
sao	Staphylococcus aureus subsp. aureus NCTC 8325	prokaryotes,bacteria,firmicutes,bacillales,staphylococcus	RibU|sao-SAOUHSC_01505
sar	Staphylococcus aureus subsp. aureus MRSA252 methicillin-resistant	prokaryotes,bacteria,firmicutes,bacillales,staphylococcus	RibU|sar-SAR1493
sas	Staphylococcus aureus subsp. aureus MSSA476 methicillin- susceptible	prokaryotes,bacteria,firmicutes,bacillales,staphylococcus	RibU|sas-SAS1425
sau	Staphylococcus aureus subsp. aureus N315 hospital-acquired meticillin-resistant vancomycin-susceptible	prokaryotes,bacteria,firmicutes,bacillales,staphylococcus	RibU|sau-SA1316
sav	Staphylococcus aureus subsp. aureus Mu50 MRSA strain with vancomycin-intermediate resistance	prokaryotes,bacteria,firmicutes,bacillales,staphylococcus	RibU|sav-SAV1485
saw	Staphylococcus aureus subsp. aureus Mu3 MRSA strain with heterogeneous vancomycin-intermediate resistance	prokaryotes,bacteria,firmicutes,bacillales,staphylococcus	RibU|saw-SAHV_1473
sax	Staphylococcus aureus subsp. aureus USA300_TCH1516 community- acquired meticillin-susceptible	prokaryotes,bacteria,firmicutes,bacillales,staphylococcus	RibU|sax-USA300HOU_1423
sbn	Shewanella baltica OS195	prokaryotes,bacteria,proteobacteria,gammaproteobacteria,alteromonadales,shewanellaceae,shewanella	RibN|sbn-Sbal195_4191
sca	Staphylococcus carnosus subsp. carnosus TM300	prokaryotes,bacteria,firmicutes,bacillales,staphylococcus	RibU|sca-Sca_1116
scb	Streptomyces scabiei 87.22	prokaryotes,bacteria,actinobacteria,actinobacteridae,actinomycetales,streptomycineae,streptomycetaceae,streptomyces	RibM|scb-SCAB_75611
sen	Saccharopolyspora erythraea NRRL 2338	prokaryotes,bacteria,actinobacteria,actinobacteridae,actinomycetales,pseudonocardineae,pseudonocardiaceae,saccharopolyspora	RibM|sen-SACE_1530
sep	Staphylococcus epidermidis ATCC 12228	prokaryotes,bacteria,firmicutes,bacillales,staphylococcus	RibU|sep-SE1174
ser	Staphylococcus epidermidis RP62A	prokaryotes,bacteria,firmicutes,bacillales,staphylococcus	RibU|ser-SERP1053
sga	Streptococcus gallolyticus UCN34	prokaryotes,bacteria,firmicutes,lactobacillales,streptococcaceae,streptococcus	RibU|sga-GALLO_1792
sgr	Streptomyces griseus subsp. griseus NBRC 13350	prokaryotes,bacteria,actinobacteria,actinobacteridae,actinomycetales,streptomycineae,streptomycetaceae,streptomyces
shi	Slackia heliotrinireducens DSM 20476	prokaryotes,bacteria,actinobacteria,coriobacteridae,coriobacteriales,coriobacterineae,coriobacteriaceae,slackia	RibU|shi-Shel_24050
sil	Silicibacter pomeroyi DSS-3	prokaryotes,bacteria,proteobacteria,alphaproteobacteria,rhodobacterales,rhodobacteraceae,ruegeria	RfnT|sil-SPO2128
sit	Ruegeria sp. TM1040	prokaryotes,bacteria,proteobacteria,alphaproteobacteria,rhodobacterales,rhodobacteraceae,ruegeria	RfnT|sit-TM1040_1156	RibN|sit-TM1040_2496
sjj	Streptococcus pneumoniae JJA	prokaryotes,bacteria,firmicutes,lactobacillales,streptococcaceae,streptococcus	RibU|sjj-SPJ_0458
slg	Staphylococcus lugdunensis HKU09-01	prokaryotes,bacteria,firmicutes,bacillales,staphylococcus	RibU|slg-SLGD_01422
smd	Sinorhizobium medicae WSM419	prokaryotes,bacteria,proteobacteria,alphaproteobacteria,rhizobiales,rhizobiaceae,sinorhizobium/ensifer group,sinorhizobium	RfnT|smd-Smed_0823
sme	Sinorhizobium meliloti 1021	prokaryotes,bacteria,proteobacteria,alphaproteobacteria,rhizobiales,rhizobiaceae,sinorhizobium/ensifer group,sinorhizobium	RfnT|sme-SMc01779
snb	Streptococcus pneumoniae 670-6B	prokaryotes,bacteria,firmicutes,lactobacillales,streptococcaceae,streptococcus	RibU|snb-SP670_0566
snc	Streptococcus pneumoniae TCH8431/19A	prokaryotes,bacteria,firmicutes,lactobacillales,streptococcaceae,streptococcus	RibU|snc-HMPREF0837_10785
sne	Streptococcus pneumoniae ATCC 700669 (serotype 23F ST81 lineage)	prokaryotes,bacteria,firmicutes,lactobacillales,streptococcaceae,streptococcus	RibU|sne-SPN23F_04440
snm	Streptococcus pneumoniae 70585	prokaryotes,bacteria,firmicutes,lactobacillales,streptococcaceae,streptococcus	RibU|snm-SP70585_0550
snp	Streptococcus pneumoniae AP200	prokaryotes,bacteria,firmicutes,lactobacillales,streptococcaceae,streptococcus	RibU|snp-SPAP_0492
snt	Streptococcus pneumoniae Taiwan19F-14	prokaryotes,bacteria,firmicutes,lactobacillales,streptococcaceae,streptococcus	RibU|snt-SPT_0528
spd	Streptococcus pneumoniae D39 (virulent serotype 2)	prokaryotes,bacteria,firmicutes,lactobacillales,streptococcaceae,streptococcus	RibU|spd-SPD_0437
spp	Streptococcus pneumoniae P1031	prokaryotes,bacteria,firmicutes,lactobacillales,streptococcaceae,streptococcus	RibU|spp-SPP_0512
spr	Streptococcus pneumoniae R6 (avirulent laboratory-adapted D39 derivative)	prokaryotes,bacteria,firmicutes,lactobacillales,streptococcaceae,streptococcus	RibU|spr-spr0433
spv	Streptococcus pneumoniae Hungary19A-6	prokaryotes,bacteria,firmicutes,lactobacillales,streptococcaceae,streptococcus	RibU|spv-SPH_0599
spw	Streptococcus pneumoniae CGSP14 (serotype 14)	prokaryotes,bacteria,firmicutes,lactobacillales,streptococcaceae,streptococcus	RibU|spw-SPCG_0468
spx	Streptococcus pneumoniae G54 (serotype 19F)	prokaryotes,bacteria,firmicutes,lactobacillales,streptococcaceae,streptococcus	RibU|spx-SPG_0442
ssm	Spirochaeta smaragdinae DSM 11293	prokaryotes,bacteria,spirochaetes,spirochaetales,spirochaetaceae,spirochaeta	RfuA|ssm-Spirs_0556
ssp	Staphylococcus saprophyticus subsp. saprophyticus ATCC 15305	prokaryotes,bacteria,firmicutes,bacillales,staphylococcus	RibU|ssp-SSP1262
sti	Sphaerobacter thermophilus DSM 20745	prokaryotes,bacteria,chloroflexi,sphaerobacteridae,sphaerobacterales,sphaerobacterineae,sphaerobacteraceae,sphaerobacter	RibXY|sti-Sthe_1453
str	Sebaldella termitidis ATCC 33386	prokaryotes,bacteria,fusobacteria,fusobacteriales,fusobacteriaceae,sebaldella	ImpX|str-Sterm_3316
tex	Thermoanaerobacter sp. X514	prokaryotes,bacteria,firmicutes,clostridia,thermoanaerobacterales,thermoanaerobacteraceae,thermoanaerobacter	RibU|tex-Teth514_0486
tgr	Thioalkalivibrio sp. HL-EbGR7	prokaryotes,bacteria,proteobacteria,gammaproteobacteria,chromatiales,ectothiorhodospiraceae,thioalkalivibrio	RfnT|tgr-Tgr7_2518
thx	Thermoanaerobacter sp. X513	prokaryotes,bacteria,firmicutes,clostridia,thermoanaerobacterales,thermoanaerobacteraceae,thermoanaerobacter	RibU|thx-Thet_0536
tit	Thermoanaerobacter italicus Ab9	prokaryotes,bacteria,firmicutes,clostridia,thermoanaerobacterales,thermoanaerobacteraceae,thermoanaerobacter	RibU|tit-Thit_0536
tkm	Thioalkalivibrio sp. K90mix	prokaryotes,bacteria,proteobacteria,gammaproteobacteria,chromatiales,ectothiorhodospiraceae,thioalkalivibrio	RfnT|tkm-TK90_2320
tmt	Thermoanaerobacter mathranii subsp. mathranii A3	prokaryotes,bacteria,firmicutes,clostridia,thermoanaerobacterales,thermoanaerobacteraceae,thermoanaerobacter	RibU|tmt-Tmath_0597
toc	Thermosediminibacter oceani DSM 16646	prokaryotes,bacteria,firmicutes,clostridia,thermoanaerobacterales,thermoanaerobacterales family iii. incertae sedis,thermosediminibacter	RibU|toc-Toce_1895
tpd	Thermoanaerobacter pseudethanolicus ATCC 33223	prokaryotes,bacteria,firmicutes,clostridia,thermoanaerobacterales,thermoanaerobacteraceae,thermoanaerobacter	RibU|tpd-Teth39_1746
ttm	Thermoanaerobacterium thermosaccharolyticum DSM 571	prokaryotes,bacteria,firmicutes,clostridia,thermoanaerobacterales,thermoanaerobacterales family iii. incertae sedis,thermoanaerobacterium	RibU|ttm-Tthe_2159
ttr	Thermobaculum terrenum ATCC BAA-798	prokaryotes,bacteria,thermobaculum	RibXY|ttr-Tter_0403
vcj	Vibrio cholerae MJ-1236	prokaryotes,bacteria,proteobacteria,gammaproteobacteria,vibrionales,vibrionaceae,vibrio	RibN|vcj-VCD_000329
vcm	Vibrio cholerae M66-2	prokaryotes,bacteria,proteobacteria,gammaproteobacteria,vibrionales,vibrionaceae,vibrio	RibN|vcm-VCM66_A0969
vco	Vibrio cholerae O395	prokaryotes,bacteria,proteobacteria,gammaproteobacteria,vibrionales,vibrionaceae,vibrio	RibN|vco-VC0395_0229
vex	Vibrio sp. Ex25	prokaryotes,bacteria,proteobacteria,gammaproteobacteria,vibrionales,vibrionaceae,vibrio	RibN|vex-VEA_001435
vfi	Vibrio fischeri ES114	prokaryotes,bacteria,proteobacteria,gammaproteobacteria,vibrionales,vibrionaceae,aliivibrio	RibN|vfi-VF_1680
vfm	Vibrio fischeri MJ11	prokaryotes,bacteria,proteobacteria,gammaproteobacteria,vibrionales,vibrionaceae,aliivibrio	RibN|vfm-VFMJ11_1804
vha	Vibrio harveyi ATCC BAA-1116	prokaryotes,bacteria,proteobacteria,gammaproteobacteria,vibrionales,vibrionaceae,vibrio	RibN|vha-VIBHAR_06291
vpa	Vibrio parahaemolyticus RIMD 2210633	prokaryotes,bacteria,proteobacteria,gammaproteobacteria,vibrionales,vibrionaceae,vibrio	RibN|vpa-VPA0525
vsa	Aliivibrio salmonicida LFI1238	prokaryotes,bacteria,proteobacteria,gammaproteobacteria,vibrionales,vibrionaceae,aliivibrio	RibN|vsa-VSAL_I1093
vsp	Vibrio splendidus LGP32	prokaryotes,bacteria,proteobacteria,gammaproteobacteria,vibrionales,vibrionaceae,vibrio	RibN|vsp-VS_II0309
vvu	Vibrio vulnificus CMCP6	prokaryotes,bacteria,proteobacteria,gammaproteobacteria,vibrionales,vibrionaceae,vibrio	RibN|vvu-VV2_0582
vvy	Vibrio vulnificus YJ016 (biotype 1)	prokaryotes,bacteria,proteobacteria,gammaproteobacteria,vibrionales,vibrionaceae,vibrio	RibN|vvy-VVA1132
xce	Xylanimonas cellulosilytica DSM 15894	prokaryotes,bacteria,actinobacteria,actinobacteridae,actinomycetales,micrococcineae,promicromonosporaceae,xylanimonas	RibM|xce-Xcel_0025
xcv	Xanthomonas campestris pv. vesicatoria 85-10	prokaryotes,bacteria,proteobacteria,gammaproteobacteria,xanthomonadales,xanthomonadaceae,xanthomonas	RfnT|xcv-XCV2334
