# Supplementary material for: Extensive Identification of Bacterial Riboflavin Transporters and Their Distribution across Bacterial Species
Source: PLoS One. 2015 May 4;10(5):e0126124. doi: 10.1371/journal.pone.0126124 (PMC4418817; doi:10.1371/journal.pone.0126124)
Supplement: S2 Dataset — (XLSX) [file pone.0126124.s002.xlsx]

## Sheet: Sheet1
	S2 Dataset. List of bacteria bearing genes encoding riboflavin transporters and lacking the riboflavin biosynthetic pathway.
acl	Acholeplasma laidlawii PG-8A	prokaryotes,bacteria,tenericutes,mollicutes,acholeplasmatales,acholeplasmataceae,acholeplasma	RibU|acl-ACL_0401
ahe	Arcanobacterium haemolyticum DSM 20595	prokaryotes,bacteria,actinobacteria,actinobacteridae,actinomycetales,actinomycineae,actinomycetaceae,arcanobacterium	RibXY|ahe-Arch_0861
aoe	Alkaliphilus oremlandii OhILAs	prokaryotes,bacteria,firmicutes,clostridia,clostridiales,clostridiaceae,alkaliphilus	RibU|aoe-Clos_2474
apv	Atopobium parvulum DSM 20469	prokaryotes,bacteria,actinobacteria,coriobacteridae,coriobacteriales,coriobacterineae,coriobacteriaceae,atopobium	RibU|apv-Apar_0354
bad	Bifidobacterium adolescentis ATCC 15703	prokaryotes,bacteria,actinobacteria,actinobacteridae,bifidobacteriales,bifidobacteriaceae,bifidobacterium	RibU|bad-BAD_0962
bbi	Bifidobacterium bifidum S17	prokaryotes,bacteria,actinobacteria,actinobacteridae,bifidobacteriales,bifidobacteriaceae,bifidobacterium	RibU|bbi-BBIF_0699
bbp	Bifidobacterium bifidum PRL2010	prokaryotes,bacteria,actinobacteria,actinobacteridae,bifidobacteriales,bifidobacteriaceae,bifidobacterium	RibU|bbp-BBPR_0677
bcv	Beutenbergia cavernae DSM 12333	prokaryotes,bacteria,actinobacteria,actinobacteridae,actinomycetales,micrococcineae,beutenbergiaceae,beutenbergia	RibXY|bcv-Bcav_2051
bde	Bifidobacterium dentium Bd1	prokaryotes,bacteria,actinobacteria,actinobacteridae,bifidobacteriales,bifidobacteriaceae,bifidobacterium	RibU|bde-BDP_1337
bla	Bifidobacterium animalis subsp. lactis AD011	prokaryotes,bacteria,actinobacteria,actinobacteridae,bifidobacteriales,bifidobacteriaceae,bifidobacterium	RibU|bla-BLA_1217
blb	Bifidobacterium longum subsp. longum BBMN68	prokaryotes,bacteria,actinobacteria,actinobacteridae,bifidobacteriales,bifidobacteriaceae,bifidobacterium	RibU|blb-BBMN68_84
blc	Bifidobacterium animalis subsp. lactis Bl-04	prokaryotes,bacteria,actinobacteria,actinobacteridae,bifidobacteriales,bifidobacteriaceae,bifidobacterium	RibU|blc-Balac_0689
blo	Bifidobacterium longum NCC2705	prokaryotes,bacteria,actinobacteria,actinobacteridae,bifidobacteriales,bifidobacteriaceae,bifidobacterium	RibU|blo-BL0044
blt	Bifidobacterium animalis subsp. lactis DSM 10140	prokaryotes,bacteria,actinobacteria,actinobacteridae,bifidobacteriales,bifidobacteriaceae,bifidobacterium	RibU|blt-Balat_0689
bpb	Butyrivibrio proteoclasticus B316	prokaryotes,bacteria,firmicutes,clostridia,clostridiales,lachnospiraceae,butyrivibrio	RibU|bpb-bpr_I0566
ccu	Cryptobacterium curtum DSM 15641	prokaryotes,bacteria,actinobacteria,coriobacteridae,coriobacteriales,coriobacterineae,coriobacteriaceae,cryptobacterium	RibU|ccu-Ccur_12550
clo	Clostridiales genomosp. BVAB3 UPII9-5	prokaryotes,bacteria,firmicutes,clostridia,clostridiales	RibU|clo-HMPREF0868_0928
cpo	Coprothermobacter proteolyticus DSM 5265	prokaryotes,bacteria,firmicutes,clostridia,thermoanaerobacterales,thermodesulfobiaceae,coprothermobacter	RibU|cpo-COPRO5265_0416
cpy	Clostridium phytofermentans ISDg	prokaryotes,bacteria,firmicutes,clostridia,clostridiales,clostridiaceae,clostridium	RibU|cpy-Cphy_0344
dth	Dictyoglomus thermophilum H-6-12	prokaryotes,bacteria,dictyoglomi,dictyoglomales,dictyoglomaceae,dictyoglomus	RibU|dth-DICTH_0692
dtu	Dictyoglomus turgidum DSM 6724	prokaryotes,bacteria,dictyoglomi,dictyoglomales,dictyoglomaceae,dictyoglomus	RibU|dtu-Dtur_0850
efa	Enterococcus faecalis V583 vancomycin-resistant clinical isolate	prokaryotes,bacteria,firmicutes,lactobacillales,enterococcaceae,enterococcus	RibU|efa-EF1541
ele	Eggerthella lenta DSM 2243	prokaryotes,bacteria,actinobacteria,coriobacteridae,coriobacteriales,coriobacterineae,coriobacteriaceae,eggerthella	RibU|ele-Elen_1000
fma	Finegoldia magna ATCC 29328	prokaryotes,bacteria,firmicutes,clostridia,clostridiales,clostridiales family xi. incertae sedis,finegoldia	RibU|fma-FMG_1220
gva	Gardnerella vaginalis 409-05	prokaryotes,bacteria,actinobacteria,actinobacteridae,bifidobacteriales,bifidobacteriaceae,gardnerella	RibU|gva-HMPREF0424_0823
gvg	Gardnerella vaginalis ATCC 14019	prokaryotes,bacteria,actinobacteria,actinobacteridae,bifidobacteriales,bifidobacteriaceae,gardnerella	RibU|gvg-HMPREF0421_20843
lac	Lactobacillus acidophilus NCFM	prokaryotes,bacteria,firmicutes,lactobacillales,lactobacillaceae,lactobacillus	RibU|lac-LBA0965
lbu	Lactobacillus delbrueckii subsp. bulgaricus ATCC BAA-365	prokaryotes,bacteria,firmicutes,lactobacillales,lactobacillaceae,lactobacillus	RibU|lbu-LBUL_0772
lca	Lactobacillus casei ATCC 334	prokaryotes,bacteria,firmicutes,lactobacillales,lactobacillaceae,lactobacillus	RibU|lca-LSEI_1373
lcb	Lactobacillus casei BL23	prokaryotes,bacteria,firmicutes,lactobacillales,lactobacillaceae,lactobacillus	RibU|lcb-LCABL_15930
lcz	Lactobacillus casei Zhang	prokaryotes,bacteria,firmicutes,lactobacillales,lactobacillaceae,lactobacillus	RibU|lcz-LCAZH_1360
ldb	Lactobacillus delbrueckii subsp. bulgaricus ATCC 11842	prokaryotes,bacteria,firmicutes,lactobacillales,lactobacillaceae,lactobacillus	RibU|ldb-Ldb0848
lga	Lactobacillus gasseri ATCC 33323	prokaryotes,bacteria,firmicutes,lactobacillales,lactobacillaceae,lactobacillus	RibU|lga-LGAS_0890
lgs	Leuconostoc gasicomitatum LMG 18811	prokaryotes,bacteria,firmicutes,lactobacillales,leuconostoc	RibU|lgs-LEGAS_1127
lhe	Lactobacillus helveticus DPC 4571	prokaryotes,bacteria,firmicutes,lactobacillales,lactobacillaceae,lactobacillus	RibU|lhe-lhv_1057
lin	Listeria innocua CLIP 11262 (serotype 6a)	prokaryotes,bacteria,firmicutes,bacillales,listeriaceae,listeria	RibU|lin-lin2059
ljf	Lactobacillus johnsonii FI9785	prokaryotes,bacteria,firmicutes,lactobacillales,lactobacillaceae,lactobacillus	RibU|ljf-FI9785_1121
ljo	Lactobacillus johnsonii NCC 533	prokaryotes,bacteria,firmicutes,lactobacillales,lactobacillaceae,lactobacillus	RibU|ljo-LJ1088
lmc	Listeria monocytogenes Clip81459 (serotype 4b)	prokaryotes,bacteria,firmicutes,bacillales,listeriaceae,listeria	RibU|lmc-Lm4b_01964
lmf	Listeria monocytogenes F2365 (serotype 4b)	prokaryotes,bacteria,firmicutes,bacillales,listeriaceae,listeria	RibU|lmf-LMOf2365_1975
lmh	Listeria monocytogenes HCC23	prokaryotes,bacteria,firmicutes,bacillales,listeriaceae,listeria	RibU|lmh-LMHCC_0611
lmn	Listeria monocytogenes 08-5578 (serotype 1/2a)	prokaryotes,bacteria,firmicutes,bacillales,listeriaceae,listeria	RibU|lmn-LM5578_2146
lmo	Listeria monocytogenes EGD-e (serotype 1/2a)	prokaryotes,bacteria,firmicutes,bacillales,listeriaceae,listeria	RibU|lmo-lmo1945
lmy	Listeria monocytogenes 08-5923 (serotype 1/2a)	prokaryotes,bacteria,firmicutes,bacillales,listeriaceae,listeria	RibU|lmy-LM5923_2097
lpl	Lactobacillus plantarum WCFS1	prokaryotes,bacteria,firmicutes,lactobacillales,lactobacillaceae,lactobacillus	RibU|lpl-lp_1887
lrh	Lactobacillus rhamnosus GG	prokaryotes,bacteria,firmicutes,lactobacillales,lactobacillaceae,lactobacillus	RibU|lrh-LGG_01383
lrl	Lactobacillus rhamnosus Lc 705	prokaryotes,bacteria,firmicutes,lactobacillales,lactobacillaceae,lactobacillus	RibU|lrl-LC705_01398
lsa	Lactobacillus sakei 23K	prokaryotes,bacteria,firmicutes,lactobacillales,lactobacillaceae,lactobacillus	RibU|lsa-LSA1023
lsg	Listeria seeligeri SLCC3954 (serovar 1/2b)	prokaryotes,bacteria,firmicutes,bacillales,listeriaceae,listeria	RibU|lsg-lse_1932
lsl	Lactobacillus salivarius subsp. salivarius UCC118	prokaryotes,bacteria,firmicutes,lactobacillales,lactobacillaceae,lactobacillus	RibU|lsl-LSL_0937
lwe	Listeria welshimeri SLCC5334 (serotype 6b)	prokaryotes,bacteria,firmicutes,bacillales,listeriaceae,listeria	RibU|lwe-lwe1971
mcu	Mobiluncus curtisii ATCC 43063	prokaryotes,bacteria,actinobacteria,actinobacteridae,actinomycetales,actinomycineae,actinomycetaceae,mobiluncus/falcivibrio group,mobiluncus	RibXY|mcu-HMPREF0573_11701
mfl	Mesoplasma florum L1	prokaryotes,bacteria,tenericutes,mollicutes,entomoplasmatales,entomoplasmataceae,mesoplasma	RibV| mfl-Mfl576
ols	Olsenella uli DSM 7084	prokaryotes,bacteria,actinobacteria,coriobacteridae,coriobacteriales,coriobacterineae,coriobacteriaceae,olsenella	RibU|ols-Olsu_1556
ooe	Oenococcus oeni PSU-1	prokaryotes,bacteria,firmicutes,lactobacillales,oenococcus	RibU|ooe-OEOE_1680
rca	Roseiflexus castenholzii DSM 13941	prokaryotes,bacteria,chloroflexi,chloroflexales,chloroflexaceae,roseiflexus	RibXY|rca-Rcas_2389
sds	Streptococcus dysgalactiae subsp. equisimilis GGS_124	prokaryotes,bacteria,firmicutes,lactobacillales,streptococcaceae,streptococcus	RibU|sds-SDEG_0423
seq	Streptococcus equi subsp. zooepidemicus H70	prokaryotes,bacteria,firmicutes,lactobacillales,streptococcaceae,streptococcus	RibU|seq-SZO_03420
seu	Streptococcus equi subsp. equi 4047	prokaryotes,bacteria,firmicutes,lactobacillales,streptococcaceae,streptococcus	RibU|seu-SEQ_1849
sez	Streptococcus equi subsp. zooepidemicus MGCS10565	prokaryotes,bacteria,firmicutes,lactobacillales,streptococcaceae,streptococcus	RibU|sez-Sez_1631
sgo	Streptococcus gordonii Challis	prokaryotes,bacteria,firmicutes,lactobacillales,streptococcaceae,streptococcus	RibU|sgo-SGO_1664
smb	Streptococcus mitis B6	prokaryotes,bacteria,firmicutes,lactobacillales,streptococcaceae,streptococcus	RibU|smb-smi_1807
smc	Streptococcus mutans NN2025	prokaryotes,bacteria,firmicutes,lactobacillales,streptococcaceae,streptococcus	RibU|smc-SmuNN2025_0418
smu	Streptococcus mutans UA159 (serotype C)	prokaryotes,bacteria,firmicutes,lactobacillales,streptococcaceae,streptococcus	RibU|smu-SMU.1703c
soz	Streptococcus pyogenes NZ131 (serotype M49)	prokaryotes,bacteria,firmicutes,lactobacillales,streptococcaceae,streptococcus	RibU|soz-Spy49_0307
spa	Streptococcus pyogenes MGAS10394 (serotype M6)	prokaryotes,bacteria,firmicutes,lactobacillales,streptococcaceae,streptococcus	RibU|spa-M6_Spy0339
spb	Streptococcus pyogenes MGAS6180 (serotype M28)	prokaryotes,bacteria,firmicutes,lactobacillales,streptococcaceae,streptococcus	RibU|spb-M28_Spy0302
spf	Streptococcus pyogenes Manfredo (serotype M5)	prokaryotes,bacteria,firmicutes,lactobacillales,streptococcaceae,streptococcus	RibU|spf-SpyM51545
spg	Streptococcus pyogenes MGAS315 (serotype M3)	prokaryotes,bacteria,firmicutes,lactobacillales,streptococcaceae,streptococcus	RibU|spg-SpyM3_0272
sph	Streptococcus pyogenes MGAS10270 (serotype M2)	prokaryotes,bacteria,firmicutes,lactobacillales,streptococcaceae,streptococcus	RibU|sph-MGAS10270_Spy0308
spi	Streptococcus pyogenes MGAS10750 (serotype M4)	prokaryotes,bacteria,firmicutes,lactobacillales,streptococcaceae,streptococcus	RibU|spi-MGAS10750_Spy0307
spj	Streptococcus pyogenes MGAS2096 (serotype M12)	prokaryotes,bacteria,firmicutes,lactobacillales,streptococcaceae,streptococcus	RibU|spj-MGAS2096_Spy0330
spk	Streptococcus pyogenes MGAS9429 (serotype M12)	prokaryotes,bacteria,firmicutes,lactobacillales,streptococcaceae,streptococcus	RibU|spk-MGAS9429_Spy0312
spm	Streptococcus pyogenes MGAS8232 (serotype M18)	prokaryotes,bacteria,firmicutes,lactobacillales,streptococcaceae,streptococcus	RibU|spm-spyM18_0427
sps	Streptococcus pyogenes SSI-1 (serotype M3)	prokaryotes,bacteria,firmicutes,lactobacillales,streptococcaceae,streptococcus	RibU|sps-SPs1587
spy	Streptococcus pyogenes SF370 (serotype M1)	prokaryotes,bacteria,firmicutes,lactobacillales,streptococcaceae,streptococcus	RibU|spy-SPy_0373
spz	Streptococcus pyogenes MGAS5005 (serotype M1)	prokaryotes,bacteria,firmicutes,lactobacillales,streptococcaceae,streptococcus	RibU|spz-M5005_Spy_0313
ssa	Streptococcus sanguinis SK36	prokaryotes,bacteria,firmicutes,lactobacillales,streptococcaceae,streptococcus	RibU|ssa-SSA_1773
ssb	Streptococcus suis BM407	prokaryotes,bacteria,firmicutes,lactobacillales,streptococcaceae,streptococcus	RibU|ssb-SSUBM407_1580
ssi	Streptococcus suis P1/7	prokaryotes,bacteria,firmicutes,lactobacillales,streptococcaceae,streptococcus	RibU|ssi-SSU1506
sss	Streptococcus suis SC84	prokaryotes,bacteria,firmicutes,lactobacillales,streptococcaceae,streptococcus	RibU|sss-SSUSC84_1532
stc	Streptococcus thermophilus CNRZ1066	prokaryotes,bacteria,firmicutes,lactobacillales,streptococcaceae,streptococcus	RibU|stc-str0268
ste	Streptococcus thermophilus LMD-9	prokaryotes,bacteria,firmicutes,lactobacillales,streptococcaceae,streptococcus	RibU|ste-STER_0314
stl	Streptococcus thermophilus LMG18311	prokaryotes,bacteria,firmicutes,lactobacillales,streptococcaceae,streptococcus	RibU|stl-stu0268
sub	Streptococcus uberis 0140J	prokaryotes,bacteria,firmicutes,lactobacillales,streptococcaceae,streptococcus	RibU|sub-SUB0410
tde	Treponema denticola ATCC 35405	prokaryotes,bacteria,spirochaetes,spirochaetales,spirochaetaceae,treponema	RfuA|tde-TDE0951
tpa	Treponema pallidum subsp. pallidum Nichols	prokaryotes,bacteria,spirochaetes,spirochaetales,spirochaetaceae,treponema	RfuA|tpa-TP0298
tte	Thermoanaerobacter tengcongensis MB4(T)	prokaryotes,bacteria,firmicutes,clostridia,thermoanaerobacterales,thermoanaerobacteraceae,thermoanaerobacter	RibU|tte-TTE0534
