# Supplementary material for: Extensive Identification of Bacterial Riboflavin Transporters and Their Distribution across Bacterial Species
Source: PLoS One. 2015 May 4;10(5):e0126124. doi: 10.1371/journal.pone.0126124 (PMC4418817; doi:10.1371/journal.pone.0126124)
Supplement: S3 Dataset — (XLSX) [file pone.0126124.s003.xlsx]

## Sheet: Hoja1
	S3 Dataset. List of bacteria bearing the riboflavin biotynthetic pathway, lacking genes encoding known riboflavin transporters.
aae	Aquifex aeolicus VF5	prokaryotes,bacteria,aquificae,aquificales,aquificaceae,aquifex
aap	Aggregatibacter aphrophilus NJ8700	prokaryotes,bacteria,proteobacteria,gammaproteobacteria,pasteurellales,pasteurellaceae,aggregatibacter
aar	Acetohalobium arabaticum DSM 5501	prokaryotes,bacteria,firmicutes,clostridia,halanaerobiales,halobacteroidaceae,acetohalobium
aat	Aggregatibacter actinomycetemcomitans D11S-1	prokaryotes,bacteria,proteobacteria,gammaproteobacteria,pasteurellales,pasteurellaceae,aggregatibacter
aav	Acidovorax avenae subsp. citrulli AAC00-1	prokaryotes,bacteria,proteobacteria,betaproteobacteria,burkholderiales,comamonadaceae,acidovorax
aba	Candidatus Koribacter versatilis Ellin345	prokaryotes,bacteria,acidobacteria,candidatus koribacter
abb	Acinetobacter baumannii AB307-0294	prokaryotes,bacteria,proteobacteria,gammaproteobacteria,pseudomonadales,moraxellaceae,acinetobacter,acinetobacter calcoaceticus/baumannii complex
abc	Acinetobacter baumannii ACICU	prokaryotes,bacteria,proteobacteria,gammaproteobacteria,pseudomonadales,moraxellaceae,acinetobacter,acinetobacter calcoaceticus/baumannii complex
abm	Acinetobacter baumannii SDF	prokaryotes,bacteria,proteobacteria,gammaproteobacteria,pseudomonadales,moraxellaceae,acinetobacter,acinetobacter calcoaceticus/baumannii complex
abn	Acinetobacter baumannii AB0057	prokaryotes,bacteria,proteobacteria,gammaproteobacteria,pseudomonadales,moraxellaceae,acinetobacter,acinetobacter calcoaceticus/baumannii complex
abo	Alcanivorax borkumensis SK2	prokaryotes,bacteria,proteobacteria,gammaproteobacteria,oceanospirillales,alcanivoracaceae,alcanivorax
abu	Arcobacter butzleri RM4018	prokaryotes,bacteria,proteobacteria,epsilonproteobacteria,campylobacterales,campylobacteraceae,arcobacter
aby	Acinetobacter baumannii AYE	prokaryotes,bacteria,proteobacteria,gammaproteobacteria,pseudomonadales,moraxellaceae,acinetobacter,acinetobacter calcoaceticus/baumannii complex
aca	Acidobacterium capsulatum ATCC 51196	prokaryotes,bacteria,acidobacteria,acidobacteriales,acidobacteriaceae,acidobacterium
acb	Acinetobacter baumannii ATCC 17978	prokaryotes,bacteria,proteobacteria,gammaproteobacteria,pseudomonadales,moraxellaceae,acinetobacter
acd	Acinetobacter sp. DR1	prokaryotes,bacteria,proteobacteria,gammaproteobacteria,pseudomonadales,moraxellaceae,acinetobacter
ace	Acidothermus cellulolyticus 11B	prokaryotes,bacteria,actinobacteria,actinobacteridae,actinomycetales,frankineae,acidothermaceae,acidothermus
aci	Acinetobacter sp. ADP1	prokaryotes,bacteria,proteobacteria,gammaproteobacteria,pseudomonadales,moraxellaceae,acinetobacter
acn	Anaplasma centrale Israel	prokaryotes,bacteria,proteobacteria,alphaproteobacteria,rickettsiales,anaplasmataceae,anaplasma
aco	Aminobacterium colombiense DSM 12261	prokaryotes,bacteria,synergistetes,synergistia,synergistales,synergistaceae,aminobacterium
acp	Anaeromyxobacter dehalogenans 2CP-1	prokaryotes,bacteria,proteobacteria,deltaproteobacteria,myxococcales,cystobacterineae,myxococcaceae,anaeromyxobacter
acr	Acidiphilium cryptum JF-5	prokaryotes,bacteria,proteobacteria,alphaproteobacteria,rhodospirillales,acetobacteraceae,acidiphilium
ade	Anaeromyxobacter dehalogenans 2CP-C	prokaryotes,bacteria,proteobacteria,deltaproteobacteria,myxococcales,cystobacterineae,myxococcaceae,anaeromyxobacter
adg	Ammonifex degensii KC4	prokaryotes,bacteria,firmicutes,clostridia,thermoanaerobacterales,thermoanaerobacteraceae,moorella group,ammonifex
aeh	Alkalilimnicola ehrlichei MLHE-1	prokaryotes,bacteria,proteobacteria,gammaproteobacteria,chromatiales,ectothiorhodospiraceae,alkalilimnicola
aex	Asticcacaulis excentricus CB 48	prokaryotes,bacteria,proteobacteria,alphaproteobacteria,caulobacterales,caulobacteraceae,asticcacaulis
afe	Acidithiobacillus ferrooxidans ATCC 53993	prokaryotes,bacteria,proteobacteria,gammaproteobacteria,acidithiobacillales,acidithiobacillaceae,acidithiobacillus
afl	Anoxybacillus flavithermus WK1	prokaryotes,bacteria,firmicutes,bacillales,bacillaceae,anoxybacillus
afn	Acidaminococcus fermentans DSM 20731	prokaryotes,bacteria,firmicutes,clostridia,clostridiales,veillonellaceae,acidaminococcus
afo	Acidimicrobium ferrooxidans DSM 10331	prokaryotes,bacteria,actinobacteria,acidimicrobidae,acidimicrobiales,acidimicrobineae,acidimicrobiaceae,acidimicrobium
afr	Acidithiobacillus ferrooxidans ATCC 23270	prokaryotes,bacteria,proteobacteria,gammaproteobacteria,acidithiobacillales,acidithiobacillaceae,acidithiobacillus
afw	Anaeromyxobacter sp. Fw109-5	prokaryotes,bacteria,proteobacteria,deltaproteobacteria,myxococcales,cystobacterineae,myxococcaceae,anaeromyxobacter
alv	Allochromatium vinosum DSM 180	prokaryotes,bacteria,proteobacteria,gammaproteobacteria,chromatiales,chromatiaceae,allochromatium
ama	Anaplasma marginale St. Maries	prokaryotes,bacteria,proteobacteria,alphaproteobacteria,rickettsiales,anaplasmataceae,anaplasma
amc	Alteromonas macleodii Deep ecotype	prokaryotes,bacteria,proteobacteria,gammaproteobacteria,alteromonadales,alteromonadaceae,alteromonas
amf	Anaplasma marginale Florida	prokaryotes,bacteria,proteobacteria,alphaproteobacteria,rickettsiales,anaplasmataceae,anaplasma
amr	Acaryochloris marina MBIC11017	prokaryotes,bacteria,cyanobacteria,acaryochloris
amu	Akkermansia muciniphila ATCC BAA-835	prokaryotes,bacteria,verrucomicrobia,verrucomicrobiae,verrucomicrobiales,verrucomicrobiaceae,akkermansia
ana	Anabaena sp. PCC 7120 (Nostoc sp. PCC 7120)	prokaryotes,bacteria,cyanobacteria,nostocales,nostocaceae,nostoc
ank	Anaeromyxobacter sp. K	prokaryotes,bacteria,proteobacteria,deltaproteobacteria,myxococcales,cystobacterineae,myxococcaceae,anaeromyxobacter
ant	Arcobacter nitrofigilis DSM 7299	prokaryotes,bacteria,proteobacteria,epsilonproteobacteria,campylobacterales,campylobacteraceae,arcobacter
apa	Actinobacillus pleuropneumoniae AP76 (serotype 7)	prokaryotes,bacteria,proteobacteria,gammaproteobacteria,pasteurellales,pasteurellaceae,actinobacillus
apb	Candidatus Puniceispirillum marinum IMCC1322	prokaryotes,bacteria,proteobacteria,alphaproteobacteria,sar116 cluster,candidatus puniceispirillum
aph	Anaplasma phagocytophilum HZ	prokaryotes,bacteria,proteobacteria,alphaproteobacteria,rickettsiales,anaplasmataceae,anaplasma,phagocytophilum group
apj	Actinobacillus pleuropneumoniae JL03 (serotype 3)	prokaryotes,bacteria,proteobacteria,gammaproteobacteria,pasteurellales,pasteurellaceae,actinobacillus
apl	Actinobacillus pleuropneumoniae L20 (serotype 5b)	prokaryotes,bacteria,proteobacteria,gammaproteobacteria,pasteurellales,pasteurellaceae,actinobacillus
app	Candidatus Accumulibacter phosphatis clade IIA UW-1	prokaryotes,bacteria,proteobacteria,betaproteobacteria,candidatus accumulibacter
apt	Acetobacter pasteurianus IFO 3283-01	prokaryotes,bacteria,proteobacteria,alphaproteobacteria,rhodospirillales,acetobacteraceae,acetobacter
ara	Agrobacterium radiobacter K84	prokaryotes,bacteria,proteobacteria,alphaproteobacteria,rhizobiales,rhizobiaceae,rhizobium/agrobacterium group,agrobacterium
art	Arthrobacter sp. FB24	prokaryotes,bacteria,actinobacteria,actinobacteridae,actinomycetales,micrococcineae,micrococcaceae,arthrobacter
asu	Actinobacillus succinogenes 130Z	prokaryotes,bacteria,proteobacteria,gammaproteobacteria,pasteurellales,pasteurellaceae,actinobacillus
ate	Caldicellulosiruptor bescii DSM 6725	prokaryotes,bacteria,firmicutes,clostridia,thermoanaerobacterales,thermoanaerobacterales family iii. incertae sedis,caldicellulosiruptor
ava	Anabaena variabilis ATCC 29413	prokaryotes,bacteria,cyanobacteria,nostocales,nostocaceae,anabaena
avn	Azotobacter vinelandii DJ	prokaryotes,bacteria,proteobacteria,gammaproteobacteria,pseudomonadales,pseudomonadaceae,azotobacter
azc	Azorhizobium caulinodans ORS 571	prokaryotes,bacteria,proteobacteria,alphaproteobacteria,rhizobiales,xanthobacteraceae,azorhizobium
azl	Azospirillum sp. B510	prokaryotes,bacteria,proteobacteria,alphaproteobacteria,rhodospirillales,rhodospirillaceae,azospirillum
azo	Azoarcus sp. BH72	prokaryotes,bacteria,proteobacteria,betaproteobacteria,rhodocyclales,rhodocyclaceae,azoarcus
bab	Buchnera aphidicola Bp endosymbiont of Baizongia pistaciae	prokaryotes,bacteria,proteobacteria,gammaproteobacteria,enterobacteriales,enterobacteriaceae,buchnera
bac	Burkholderia ambifaria MC40-6	prokaryotes,bacteria,proteobacteria,betaproteobacteria,burkholderiales,burkholderiaceae,burkholderia,burkholderia cepacia complex
bam	Burkholderia cepacia AMMD	prokaryotes,bacteria,proteobacteria,betaproteobacteria,burkholderiales,burkholderiaceae,burkholderia,burkholderia cepacia complex
bap	Buchnera aphidicola 5A endosymbiont of Acyrthosiphon pisum	prokaryotes,bacteria,proteobacteria,gammaproteobacteria,enterobacteriales,enterobacteriaceae,buchnera
bas	Buchnera aphidicola Sg endosymbiont of Schizaphis graminum (greenbug)	prokaryotes,bacteria,proteobacteria,gammaproteobacteria,enterobacteriales,enterobacteriaceae,buchnera
bau	Buchnera aphidicola Tuc7 endosymbiont of Acyrthosiphon pisum	prokaryotes,bacteria,proteobacteria,gammaproteobacteria,enterobacteriales,enterobacteriaceae,buchnera
bav	Bordetella avium 197N	prokaryotes,bacteria,proteobacteria,betaproteobacteria,burkholderiales,alcaligenaceae,bordetella
bay	Bacillus amyloliquefaciens FZB42	prokaryotes,bacteria,firmicutes,bacillales,bacillaceae,bacillus
bba	Bdellovibrio bacteriovorus HD100	prokaryotes,bacteria,proteobacteria,deltaproteobacteria,bdellovibrionales,bdellovibrionaceae,bdellovibrio
bbk	Bartonella bacilliformis KC583	prokaryotes,bacteria,proteobacteria,alphaproteobacteria,rhizobiales,bartonellaceae,bartonella
bbl	Blattabacterium sp. (Blattella germanica) Bge	prokaryotes,bacteria,bacteroidetes,flavobacteria,flavobacteriales,blattabacteriaceae,blattabacterium
bch	Burkholderia cenocepacia HI2424	prokaryotes,bacteria,proteobacteria,betaproteobacteria,burkholderiales,burkholderiaceae,burkholderia,burkholderia cepacia complex
bci	Baumannia cicadellinicola Hc symbioint of Homalodisca coagulata (glassy-winged sharpshooter)	prokaryotes,bacteria,proteobacteria,gammaproteobacteria,candidatus baumannia
bcj	Burkholderia cenocepacia J2315	prokaryotes,bacteria,proteobacteria,betaproteobacteria,burkholderiales,burkholderiaceae,burkholderia,burkholderia cepacia complex
bcm	Burkholderia cenocepacia MC0-3	prokaryotes,bacteria,proteobacteria,betaproteobacteria,burkholderiales,burkholderiaceae,burkholderia,burkholderia cepacia complex
bcn	Burkholderia cenocepacia AU 1054	prokaryotes,bacteria,proteobacteria,betaproteobacteria,burkholderiales,burkholderiaceae,burkholderia,burkholderia cepacia complex
bco	Bacillus cellulosilyticus DSM 2522	prokaryotes,bacteria,firmicutes,bacillales,bacillaceae,bacillus
bcs	Brucella canis ATCC 23365	prokaryotes,bacteria,proteobacteria,alphaproteobacteria,rhizobiales,brucellaceae,brucella
bcx	Bacillus cereus 03BB102	prokaryotes,bacteria,firmicutes,bacillales,bacillaceae,bacillus,bacillus cereus group
bfl	Blochmannia floridanus endosymbiont of Camponotus floridanus (carpenter ant)	prokaryotes,bacteria,proteobacteria,gammaproteobacteria,enterobacteriales,enterobacteriaceae,ant endosymbionts,candidatus blochmannia
bfr	Bacteroides fragilis YCH46	prokaryotes,bacteria,bacteroidetes,bacteroidia,bacteroidales,bacteroidaceae,bacteroides
bfs	Bacteroides fragilis NCTC 9343	prokaryotes,bacteria,bacteroidetes,bacteroidia,bacteroidales,bacteroidaceae,bacteroides
bge	Burkholderia sp. CCGE1002	prokaryotes,bacteria,proteobacteria,betaproteobacteria,burkholderiales,burkholderiaceae,burkholderia
bgl	Burkholderia glumae BGR1	prokaryotes,bacteria,proteobacteria,betaproteobacteria,burkholderiales,burkholderiaceae,burkholderia
bgr	Bartonella grahamii as4aup	prokaryotes,bacteria,proteobacteria,alphaproteobacteria,rhizobiales,bartonellaceae,bartonella
bha	Bacillus halodurans C-125	prokaryotes,bacteria,firmicutes,bacillales,bacillaceae,bacillus
bhe	Bartonella henselae Houston-1	prokaryotes,bacteria,proteobacteria,alphaproteobacteria,rhizobiales,bartonellaceae,bartonella
bhy	Brachyspira hyodysenteriae WA1	prokaryotes,bacteria,spirochaetes,spirochaetales,brachyspiraceae,brachyspira
bid	Beijerinckia indica subsp. indica ATCC 9039	prokaryotes,bacteria,proteobacteria,alphaproteobacteria,rhizobiales,beijerinckiaceae,beijerinckia
bma	Burkholderia mallei ATCC 23344	prokaryotes,bacteria,proteobacteria,betaproteobacteria,burkholderiales,burkholderiaceae,burkholderia,pseudomallei group
bmb	Brucella abortus 9-941 (biovar 1)	prokaryotes,bacteria,proteobacteria,alphaproteobacteria,rhizobiales,brucellaceae,brucella
bmc	Brucella abortus S19	prokaryotes,bacteria,proteobacteria,alphaproteobacteria,rhizobiales,brucellaceae,brucella
bme	Brucella melitensis bv. 1 16M	prokaryotes,bacteria,proteobacteria,alphaproteobacteria,rhizobiales,brucellaceae,brucella
bmf	Brucella melitensis biovar Abortus 2308	prokaryotes,bacteria,proteobacteria,alphaproteobacteria,rhizobiales,brucellaceae,brucella
bmi	Brucella melitensis ATCC 23457	prokaryotes,bacteria,proteobacteria,alphaproteobacteria,rhizobiales,brucellaceae,brucella
bmj	Burkholderia multivorans ATCC 17616 (Tohoku)	prokaryotes,bacteria,proteobacteria,betaproteobacteria,burkholderiales,burkholderiaceae,burkholderia,burkholderia cepacia complex
bml	Burkholderia mallei NCTC 10229	prokaryotes,bacteria,proteobacteria,betaproteobacteria,burkholderiales,burkholderiaceae,burkholderia,pseudomallei group
bmn	Burkholderia mallei NCTC 10247	prokaryotes,bacteria,proteobacteria,betaproteobacteria,burkholderiales,burkholderiaceae,burkholderia,pseudomallei group
bmr	Brucella microti CCM 4915	prokaryotes,bacteria,proteobacteria,alphaproteobacteria,rhizobiales,brucellaceae,brucella
bms	Brucella suis 1330	prokaryotes,bacteria,proteobacteria,alphaproteobacteria,rhizobiales,brucellaceae,brucella
bmt	Brucella suis ATCC 23445	prokaryotes,bacteria,proteobacteria,alphaproteobacteria,rhizobiales,brucellaceae,brucella
bmu	Burkholderia multivorans ATCC 17616 (JGI)	prokaryotes,bacteria,proteobacteria,betaproteobacteria,burkholderiales,burkholderiaceae,burkholderia,burkholderia cepacia complex
bmv	Burkholderia mallei SAVP1	prokaryotes,bacteria,proteobacteria,betaproteobacteria,burkholderiales,burkholderiaceae,burkholderia,pseudomallei group
bov	Brucella ovis ATCC 25840	prokaryotes,bacteria,proteobacteria,alphaproteobacteria,rhizobiales,brucellaceae,brucella
bpd	Burkholderia pseudomallei 668	prokaryotes,bacteria,proteobacteria,betaproteobacteria,burkholderiales,burkholderiaceae,burkholderia,pseudomallei group
bpf	Bacillus pseudofirmus OF4	prokaryotes,bacteria,firmicutes,bacillales,bacillaceae,bacillus
bph	Burkholderia phymatum STM815	prokaryotes,bacteria,proteobacteria,betaproteobacteria,burkholderiales,burkholderiaceae,burkholderia
bpi	Blattabacterium sp. (Periplaneta americana) BPLAN	prokaryotes,bacteria,bacteroidetes,flavobacteria,flavobacteriales,blattabacteriaceae,blattabacterium
bpl	Burkholderia pseudomallei 1106a	prokaryotes,bacteria,proteobacteria,betaproteobacteria,burkholderiales,burkholderiaceae,burkholderia,pseudomallei group
bpm	Burkholderia pseudomallei 1710b	prokaryotes,bacteria,proteobacteria,betaproteobacteria,burkholderiales,burkholderiaceae,burkholderia,pseudomallei group
bpn	Candidatus Blochmannia pennsylvanicus BPEN endosymbiont of Camponotus pennsylvanicus (carpenter ant)	prokaryotes,bacteria,proteobacteria,gammaproteobacteria,enterobacteriales,enterobacteriaceae,ant endosymbionts,candidatus blochmannia
bpo	Brachyspira pilosicoli 95/1000	prokaryotes,bacteria,spirochaetes,spirochaetales,brachyspiraceae,brachyspira
bpr	Burkholderia pseudomallei MSHR346	prokaryotes,bacteria,proteobacteria,betaproteobacteria,burkholderiales,burkholderiaceae,burkholderia,pseudomallei group
bps	Burkholderia pseudomallei K96243	prokaryotes,bacteria,proteobacteria,betaproteobacteria,burkholderiales,burkholderiaceae,burkholderia,pseudomallei group
bqu	Bartonella quintana Toulouse	prokaryotes,bacteria,proteobacteria,alphaproteobacteria,rhizobiales,bartonellaceae,bartonella
brm	Brachyspira murdochii DSM 12563	prokaryotes,bacteria,spirochaetes,spirochaetales,brachyspiraceae,brachyspira
bsb	Brevundimonas subvibrioides ATCC 15264	prokaryotes,bacteria,proteobacteria,alphaproteobacteria,caulobacterales,caulobacteraceae,brevundimonas
bse	Bacillus selenitireducens MLS10	prokaryotes,bacteria,firmicutes,bacillales,bacillaceae,bacillus
bss	Bacillus subtilis subsp. spizizenii W23	prokaryotes,bacteria,firmicutes,bacillales,bacillaceae,bacillus
bte	Burkholderia thailandensis E264	prokaryotes,bacteria,proteobacteria,betaproteobacteria,burkholderiales,burkholderiaceae,burkholderia,pseudomallei group
bth	Bacteroides thetaiotaomicron VPI-5482	prokaryotes,bacteria,bacteroidetes,bacteroidia,bacteroidales,bacteroidaceae,bacteroides
btr	Bartonella tribocorum CIP 105476	prokaryotes,bacteria,proteobacteria,alphaproteobacteria,rhizobiales,bartonellaceae,bartonella
bts	Bacillus tusciae DSM 2912	prokaryotes,bacteria,firmicutes,bacillales,alicyclobacillaceae
buc	Buchnera aphidicola APS endosymbiont of Acyrthosiphon pisum (pea aphid)	prokaryotes,bacteria,proteobacteria,gammaproteobacteria,enterobacteriales,enterobacteriaceae,buchnera
bur	Burkholderia sp. 383	prokaryotes,bacteria,proteobacteria,betaproteobacteria,burkholderiales,burkholderiaceae,burkholderia,burkholderia cepacia complex
bvu	Bacteroides vulgatus ATCC 8482	prokaryotes,bacteria,bacteroidetes,bacteroidia,bacteroidales,bacteroidaceae,bacteroides
caa	Coraliomargarita akajimensis DSM 45221	prokaryotes,bacteria,verrucomicrobia,opitutae,puniceicoccales,puniceicoccaceae,coraliomargarita
cab	Chlamydophila abortus S26/3	prokaryotes,bacteria,chlamydiae,chlamydiales,chlamydiaceae,chlamydophila
cai	Catenulispora acidiphila DSM 44928	prokaryotes,bacteria,actinobacteria,actinobacteridae,actinomycetales,catenulisporineae,catenulisporaceae,catenulispora
car	Corynebacterium aurimucosum ATCC 700975	prokaryotes,bacteria,actinobacteria,actinobacteridae,actinomycetales,corynebacterineae,corynebacteriaceae,corynebacterium
cat	Croceibacter atlanticus HTCC2559	prokaryotes,bacteria,bacteroidetes,flavobacteria,flavobacteriales,flavobacteriaceae,croceibacter
cbc	Coxiella burnetii CbuK_Q154	prokaryotes,bacteria,proteobacteria,gammaproteobacteria,legionellales,coxiellaceae,coxiella
cbd	Coxiella burnetii Dugway 5J108-111	prokaryotes,bacteria,proteobacteria,gammaproteobacteria,legionellales,coxiellaceae,coxiella
cbg	Coxiella burnetii CbuG_Q212	prokaryotes,bacteria,proteobacteria,gammaproteobacteria,legionellales,coxiellaceae,coxiella
cbs	Coxiella burnetii RSA 331	prokaryotes,bacteria,proteobacteria,gammaproteobacteria,legionellales,coxiellaceae,coxiella
cbu	Coxiella burnetii RSA 493	prokaryotes,bacteria,proteobacteria,gammaproteobacteria,legionellales,coxiellaceae,coxiella
cca	Chlamydophila caviae GPIC	prokaryotes,bacteria,chlamydiae,chlamydiales,chlamydiaceae,chlamydophila
cch	Chlorobium chlorochromatii CaD3	prokaryotes,bacteria,chlorobi,chlorobia,chlorobiales,chlorobiaceae,chlorobium/pelodictyon group,chlorobium
cco	Campylobacter concisus 13826	prokaryotes,bacteria,proteobacteria,epsilonproteobacteria,campylobacterales,campylobacteraceae,campylobacter
ccr	Caulobacter crescentus CB15	prokaryotes,bacteria,proteobacteria,alphaproteobacteria,caulobacterales,caulobacteraceae,caulobacter
ccs	Caulobacter crescentus NA1000	prokaryotes,bacteria,proteobacteria,alphaproteobacteria,caulobacterales,caulobacteraceae,caulobacter
ccv	Campylobacter curvus 525.92	prokaryotes,bacteria,proteobacteria,epsilonproteobacteria,campylobacterales,campylobacteraceae,campylobacter
cdi	Corynebacterium diphtheriae gravis NCTC13129	prokaryotes,bacteria,actinobacteria,actinobacteridae,actinomycetales,corynebacterineae,corynebacteriaceae,corynebacterium
cef	Corynebacterium efficiens YS-314	prokaryotes,bacteria,actinobacteria,actinobacteridae,actinomycetales,corynebacterineae,corynebacteriaceae,corynebacterium
cfe	Chlamydophila felis Fe/C-56	prokaryotes,bacteria,chlamydiae,chlamydiales,chlamydiaceae,chlamydophila
cff	Campylobacter fetus subsp. fetus 82-40	prokaryotes,bacteria,proteobacteria,epsilonproteobacteria,campylobacterales,campylobacteraceae,campylobacter
cfl	Cellulomonas flavigena DSM 20109	prokaryotes,bacteria,actinobacteria,actinobacteridae,actinomycetales,micrococcineae,cellulomonadaceae,cellulomonas
cha	Campylobacter hominis ATCC BAA-381	prokaryotes,bacteria,proteobacteria,epsilonproteobacteria,campylobacterales,campylobacteraceae,campylobacter
chd	Caldicellulosiruptor hydrothermalis 108	prokaryotes,bacteria,firmicutes,clostridia,thermoanaerobacterales,thermoanaerobacterales family iii. incertae sedis,caldicellulosiruptor
chu	Cytophaga hutchinsonii ATCC 33406	prokaryotes,bacteria,bacteroidetes,cytophagia,cytophagales,cytophagaceae,cytophaga
chy	Carboxydothermus hydrogenoformans Z-2901	prokaryotes,bacteria,firmicutes,clostridia,thermoanaerobacterales,thermoanaerobacteraceae,carboxydothermus
cja	Cellvibrio japonicus Ueda107	prokaryotes,bacteria,proteobacteria,gammaproteobacteria,pseudomonadales,pseudomonadaceae,cellvibrio
cjd	Campylobacter jejuni subsp. doylei 269.97	prokaryotes,bacteria,proteobacteria,epsilonproteobacteria,campylobacterales,campylobacteraceae,campylobacter
cje	Campylobacter jejuni subsp. jejuni NCTC 11168	prokaryotes,bacteria,proteobacteria,epsilonproteobacteria,campylobacterales,campylobacteraceae,campylobacter
cjj	Campylobacter jejuni subsp. jejuni 81-176	prokaryotes,bacteria,proteobacteria,epsilonproteobacteria,campylobacterales,campylobacteraceae,campylobacter
cjk	Corynebacterium jeikeium K411	prokaryotes,bacteria,actinobacteria,actinobacteridae,actinomycetales,corynebacterineae,corynebacteriaceae,corynebacterium
cjn	Campylobacter jejuni subsp. jejuni ICDCCJ07001	prokaryotes,bacteria,proteobacteria,epsilonproteobacteria,campylobacterales,campylobacteraceae,campylobacter
cjr	Campylobacter jejuni RM1221	prokaryotes,bacteria,proteobacteria,epsilonproteobacteria,campylobacterales,campylobacteraceae,campylobacter
cju	Campylobacter jejuni subsp. jejuni 81116	prokaryotes,bacteria,proteobacteria,epsilonproteobacteria,campylobacterales,campylobacteraceae,campylobacter
cki	Caldicellulosiruptor kristjanssonii 177R1B	prokaryotes,bacteria,firmicutes,clostridia,thermoanaerobacterales,thermoanaerobacterales family iii. incertae sedis,caldicellulosiruptor
ckn	Caldicellulosiruptor kronotskyensis 2002	prokaryotes,bacteria,firmicutes,clostridia,thermoanaerobacterales,thermoanaerobacterales family iii. incertae sedis,caldicellulosiruptor
cko	Citrobacter koseri ATCC BAA-895	prokaryotes,bacteria,proteobacteria,gammaproteobacteria,enterobacteriales,enterobacteriaceae,citrobacter
cla	Campylobacter lari RM2100	prokaryotes,bacteria,proteobacteria,epsilonproteobacteria,campylobacterales,campylobacteraceae,campylobacter
cli	Chlorobium limicola DSM 245	prokaryotes,bacteria,chlorobi,chlorobia,chlorobiales,chlorobiaceae,chlorobium/pelodictyon group,chlorobium
cmi	Clavibacter michiganensis subsp. michiganensis NCPPB 382	prokaryotes,bacteria,actinobacteria,actinobacteridae,actinomycetales,micrococcineae,microbacteriaceae,clavibacter
cms	Clavibacter michiganensis subsp. sepedonicus ATCC 33113	prokaryotes,bacteria,actinobacteria,actinobacteridae,actinomycetales,micrococcineae,microbacteriaceae,clavibacter
cmu	Chlamydia muridarum Nigg (Chlamydia trachomatis MoPn)	prokaryotes,bacteria,chlamydiae,chlamydiales,chlamydiaceae,chlamydia
cni	Calditerrivibrio nitroreducens DSM 19672	prokaryotes,bacteria,deferribacteres,deferribacterales,deferribacteraceae
cob	Caldicellulosiruptor obsidiansis OB47	prokaryotes,bacteria,firmicutes,clostridia,thermoanaerobacterales,thermoanaerobacterales family iii. incertae sedis,caldicellulosiruptor
coc	Capnocytophaga ochracea DSM 7271	prokaryotes,bacteria,bacteroidetes,flavobacteria,flavobacteriales,flavobacteriaceae,capnocytophaga
cow	Caldicellulosiruptor owensensis OL	prokaryotes,bacteria,firmicutes,clostridia,thermoanaerobacterales,thermoanaerobacterales family iii. incertae sedis,caldicellulosiruptor
cpa	Chlamydophila pneumoniae AR39	prokaryotes,bacteria,chlamydiae,chlamydiales,chlamydiaceae,chlamydophila
cpb	Chlorobium phaeobacteroides BS1	prokaryotes,bacteria,chlorobi,chlorobia,chlorobiales,chlorobiaceae,chlorobium/pelodictyon group,chlorobium
cpc	Chlorobaculum parvum NCIB 8327	prokaryotes,bacteria,chlorobi,chlorobia,chlorobiales,chlorobiaceae,chlorobaculum
cph	Chlorobium phaeobacteroides DSM 266	prokaryotes,bacteria,chlorobi,chlorobia,chlorobiales,chlorobiaceae,chlorobium/pelodictyon group,chlorobium
cpi	Chitinophaga pinensis DSM 2588	prokaryotes,bacteria,bacteroidetes,sphingobacteria,sphingobacteriales,chitinophagaceae,chitinophaga
cpj	Chlamydophila pneumoniae J138	prokaryotes,bacteria,chlamydiae,chlamydiales,chlamydiaceae,chlamydophila
cpn	Chlamydophila pneumoniae CWL029	prokaryotes,bacteria,chlamydiae,chlamydiales,chlamydiaceae,chlamydophila
cps	Colwellia psychrerythraea 34H	prokaryotes,bacteria,proteobacteria,gammaproteobacteria,alteromonadales,colwelliaceae,colwellia
cpt	Chlamydophila pneumoniae TW-183	prokaryotes,bacteria,chlamydiae,chlamydiales,chlamydiaceae,chlamydophila
cpu	Corynebacterium pseudotuberculosis FRC41	prokaryotes,bacteria,actinobacteria,actinobacteridae,actinomycetales,corynebacterineae,corynebacteriaceae,corynebacterium
cro	Citrobacter rodentium ICC168	prokaryotes,bacteria,proteobacteria,gammaproteobacteria,enterobacteriales,enterobacteriaceae,citrobacter
csa	Chromohalobacter salexigens DSM 3043	prokaryotes,bacteria,proteobacteria,gammaproteobacteria,oceanospirillales,halomonadaceae,chromohalobacter
csc	Caldicellulosiruptor saccharolyticus DSM 8903	prokaryotes,bacteria,firmicutes,clostridia,thermoanaerobacterales,thermoanaerobacterales family iii. incertae sedis,caldicellulosiruptor
cta	Chlamydia trachomatis A/HAR-13 (serovar A)	prokaryotes,bacteria,chlamydiae,chlamydiales,chlamydiaceae,chlamydia
ctb	Chlamydia trachomatis 434/Bu	prokaryotes,bacteria,chlamydiae,chlamydiales,chlamydiaceae,chlamydia
cte	Chlorobaculum tepidum TLS	prokaryotes,bacteria,chlorobi,chlorobia,chlorobiales,chlorobiaceae,chlorobaculum
cth	Clostridium thermocellum ATCC 27405	prokaryotes,bacteria,firmicutes,clostridia,clostridiales,clostridiaceae,clostridium
cti	Cupriavidus taiwanensis	prokaryotes,bacteria,proteobacteria,betaproteobacteria,burkholderiales,burkholderiaceae,cupriavidus
ctj	Chlamydia trachomatis	prokaryotes,bacteria,chlamydiae,chlamydiales,chlamydiaceae,chlamydia
ctl	Chlamydia trachomatis L2b/UCH-1/proctitis	prokaryotes,bacteria,chlamydiae,chlamydiales,chlamydiaceae,chlamydia
ctr	Chlamydia trachomatis D/UW-3/CX (serovar D)	prokaryotes,bacteria,chlamydiae,chlamydiales,chlamydiaceae,chlamydia
cts	Chloroherpeton thalassium ATCC 35110	prokaryotes,bacteria,chlorobi,chlorobia,chlorobiales,chlorobiaceae,chloroherpeton
ctz	Chlamydia trachomatis B/TZ1A828/OT	prokaryotes,bacteria,chlamydiae,chlamydiales,chlamydiaceae,chlamydia
cur	Corynebacterium urealyticum DSM 7109	prokaryotes,bacteria,actinobacteria,actinobacteridae,actinomycetales,corynebacterineae,corynebacteriaceae,corynebacterium
cvi	Chromobacterium violaceum ATCC 12472	prokaryotes,bacteria,proteobacteria,betaproteobacteria,neisseriales,neisseriaceae,chromobacterium
cwo	Conexibacter woesei DSM 14684	prokaryotes,bacteria,actinobacteria,rubrobacteridae,solirubrobacterales,conexibacteraceae,conexibacter
cya	Cyanobacteria bacterium Yellowstone A-Prime (Synechococcus sp. JA- 3-3Ab)	prokaryotes,bacteria,cyanobacteria,chroococcales,synechococcus
cyb	Cyanobacteria bacterium Yellowstone B-Prime (Synechococcus sp. JA- 2-3B'a(2-13))	prokaryotes,bacteria,cyanobacteria,chroococcales,synechococcus
cyc	Cyanothece sp. PCC 7424	prokaryotes,bacteria,cyanobacteria,chroococcales,cyanothece
cyh	Cyanothece sp. PCC 8802	prokaryotes,bacteria,cyanobacteria,chroococcales,cyanothece
cyj	Cyanothece sp. PCC 7822	prokaryotes,bacteria,cyanobacteria,chroococcales,cyanothece
cyn	Cyanothece sp. PCC 7425	prokaryotes,bacteria,cyanobacteria,chroococcales,cyanothece
cyp	Cyanothece sp. PCC 8801	prokaryotes,bacteria,cyanobacteria,chroococcales,cyanothece
cyt	Cyanothece sp. ATCC 51142	prokaryotes,bacteria,cyanobacteria,chroococcales,cyanothece
cyu	Cyanobacterium UCYN-A	prokaryotes,bacteria,cyanobacteria,chroococcales
dae	Desulfotomaculum acetoxidans DSM 771	prokaryotes,bacteria,firmicutes,clostridia,clostridiales,peptococcaceae,desulfotomaculum
dak	Desulfurivibrio alkaliphilus AHT2	prokaryotes,bacteria,proteobacteria,deltaproteobacteria,desulfobacterales,desulfobulbaceae,desulfurivibrio
dal	Desulfatibacillum alkenivorans AK-01	prokaryotes,bacteria,proteobacteria,deltaproteobacteria,desulfobacterales,desulfobacteraceae,desulfatibacillum
dap	Denitrovibrio acetiphilus DSM 12809	prokaryotes,bacteria,deferribacteres,deferribacterales,deferribacteraceae,denitrovibrio
dar	Dechloromonas aromatica RCB	prokaryotes,bacteria,proteobacteria,betaproteobacteria,rhodocyclales,rhodocyclaceae,dechloromonas
das	Desulfovibrio aespoeensis Aspo-2	prokaryotes,bacteria,proteobacteria,deltaproteobacteria,desulfovibrionales,desulfovibrionaceae,desulfovibrio
dat	Desulfobacterium autotrophicum HRM2	prokaryotes,bacteria,proteobacteria,deltaproteobacteria,desulfobacterales,desulfobacteraceae,desulfobacterium
dau	Candidatus Desulforudis audaxviator MP104C	prokaryotes,bacteria,firmicutes,clostridia,clostridiales,peptococcaceae,candidatus desulforudis
dba	Desulfomicrobium baculatum DSM 4028	prokaryotes,bacteria,proteobacteria,deltaproteobacteria,desulfovibrionales,desulfomicrobiaceae,desulfomicrobium
dbr	Desulfarculus baarsii DSM 2075	prokaryotes,bacteria,proteobacteria,deltaproteobacteria,desulfarculales,desulfarculaceae,desulfarculus
dda	Dickeya dadantii Ech703	prokaryotes,bacteria,proteobacteria,gammaproteobacteria,enterobacteriales,enterobacteriaceae,dickeya
ddc	Dickeya dadantii Ech586	prokaryotes,bacteria,proteobacteria,gammaproteobacteria,enterobacteriales,enterobacteriaceae,dickeya
ddd	Dickeya dadantii 3937	prokaryotes,bacteria,proteobacteria,gammaproteobacteria,enterobacteriales,enterobacteriaceae,dickeya
dde	Desulfovibrio desulfuricans G20	prokaryotes,bacteria,proteobacteria,deltaproteobacteria,desulfovibrionales,desulfovibrionaceae,desulfovibrio
ddf	Deferribacter desulfuricans SSM1	prokaryotes,bacteria,deferribacteres,deferribacterales,deferribacteraceae,deferribacter
ddr	Deinococcus deserti VCD115	prokaryotes,bacteria,deinococcus-thermus,deinococci,deinococcales,deinococcaceae,deinococcus
dds	Desulfovibrio desulfuricans subsp. desulfuricans ATCC 27774	prokaryotes,bacteria,proteobacteria,deltaproteobacteria,desulfovibrionales,desulfovibrionaceae,desulfovibrio
deb	Dehalococcoides sp. BAV1	prokaryotes,bacteria,chloroflexi,dehalococcoidetes,dehalococcoides
deg	Dehalococcoides sp. GT	prokaryotes,bacteria,chloroflexi,dehalococcoidetes,dehalococcoides
deh	Dehalococcoides sp. CBDB1	prokaryotes,bacteria,chloroflexi,dehalococcoidetes,dehalococcoides
det	Dehalococcoides ethenogenes 195	prokaryotes,bacteria,chloroflexi,dehalococcoidetes,dehalococcoides
dev	Dehalococcoides sp. VS	prokaryotes,bacteria,chloroflexi,dehalococcoidetes,dehalococcoides
dfe	Dyadobacter fermentans DSM 18053	prokaryotes,bacteria,bacteroidetes,cytophagia,cytophagales,cytophagaceae,dyadobacter
dge	Deinococcus geothermalis DSM 11300	prokaryotes,bacteria,deinococcus-thermus,deinococci,deinococcales,deinococcaceae,deinococcus
din	Desulfurispirillum indicum S5	prokaryotes,bacteria,chrysiogenetes,chrysiogenales,chrysiogenaceae,desulfurispirillum
dly	Dehalogenimonas lykanthroporepellens BL-DC-9	prokaryotes,bacteria,chloroflexi,dehalococcoidetes,dehalogenimonas
dma	Desulfovibrio magneticus RS-1	prokaryotes,bacteria,proteobacteria,deltaproteobacteria,desulfovibrionales,desulfovibrionaceae,desulfovibrio
dno	Dichelobacter nodosus VCS1703A	prokaryotes,bacteria,proteobacteria,gammaproteobacteria,cardiobacteriales,cardiobacteriaceae,dichelobacter
dol	Candidatus Desulfococcus oleovorans Hxd3	prokaryotes,bacteria,proteobacteria,deltaproteobacteria,desulfobacterales,desulfobacteraceae,desulfococcus
dps	Desulfotalea psychrophila LSv54	prokaryotes,bacteria,proteobacteria,deltaproteobacteria,desulfobacterales,desulfobulbaceae,desulfotalea
dra	Deinococcus radiodurans R1	prokaryotes,bacteria,deinococcus-thermus,deinococci,deinococcales,deinococcaceae,deinococcus
drm	Desulfotomaculum reducens MI-1	prokaryotes,bacteria,firmicutes,clostridia,clostridiales,peptococcaceae,desulfotomaculum
drt	Desulfohalobium retbaense DSM 5692	prokaryotes,bacteria,proteobacteria,deltaproteobacteria,desulfovibrionales,desulfohalobiaceae,desulfohalobium
dsa	Desulfovibrio salexigens DSM 2638	prokaryotes,bacteria,proteobacteria,deltaproteobacteria,desulfovibrionales,desulfovibrionaceae,desulfovibrio
dvl	Desulfovibrio vulgaris subsp. vulgaris DP4	prokaryotes,bacteria,proteobacteria,deltaproteobacteria,desulfovibrionales,desulfovibrionaceae,desulfovibrio
dvm	Desulfovibrio vulgaris Miyazaki F	prokaryotes,bacteria,proteobacteria,deltaproteobacteria,desulfovibrionales,desulfovibrionaceae,desulfovibrio
dvu	Desulfovibrio vulgaris subsp. vulgaris Hildenborough	prokaryotes,bacteria,proteobacteria,deltaproteobacteria,desulfovibrionales,desulfovibrionaceae,desulfovibrio
dze	Dickeya zeae Ech1591	prokaryotes,bacteria,proteobacteria,gammaproteobacteria,enterobacteriales,enterobacteriaceae,dickeya
eam	Erwinia amylovora CFBP1430	prokaryotes,bacteria,proteobacteria,gammaproteobacteria,enterobacteriales,enterobacteriaceae,erwinia
eay	Erwinia amylovora ATCC 49946	prokaryotes,bacteria,proteobacteria,gammaproteobacteria,enterobacteriales,enterobacteriaceae,erwinia
eba	Aromatoleum aromaticum EbN1	prokaryotes,bacteria,proteobacteria,betaproteobacteria,rhodocyclales,rhodocyclaceae,aromatoleum
ebd	Escherichia coli BL21-Gold(DE3)pLysS AG	prokaryotes,bacteria,proteobacteria,gammaproteobacteria,enterobacteriales,enterobacteriaceae,escherichia
ebi	Erwinia billingiae Eb661	prokaryotes,bacteria,proteobacteria,gammaproteobacteria,enterobacteriales,enterobacteriaceae,erwinia
ebr	Escherichia coli B REL606	prokaryotes,bacteria,proteobacteria,gammaproteobacteria,enterobacteriales,enterobacteriaceae,escherichia
ebw	Escherichia coli BW2952 (K-12 MC41000 with placMu50 fusion)	prokaryotes,bacteria,proteobacteria,gammaproteobacteria,enterobacteriales,enterobacteriaceae,escherichia
eca	Pectobacterium atrosepticum SCRI1043	prokaryotes,bacteria,proteobacteria,gammaproteobacteria,enterobacteriales,enterobacteriaceae,pectobacterium
ecc	Escherichia coli O6:K2:H1 CFT073 (UPEC)	prokaryotes,bacteria,proteobacteria,gammaproteobacteria,enterobacteriales,enterobacteriaceae,escherichia
ecd	Escherichia coli K-12 DH10B	prokaryotes,bacteria,proteobacteria,gammaproteobacteria,enterobacteriales,enterobacteriaceae,escherichia
ece	Escherichia coli O157:H7 str. EDL933 (EHEC)	prokaryotes,bacteria,proteobacteria,gammaproteobacteria,enterobacteriales,enterobacteriaceae,escherichia
ecf	Escherichia coli O157:H7 EC4115 (EHEC)	prokaryotes,bacteria,proteobacteria,gammaproteobacteria,enterobacteriales,enterobacteriaceae,escherichia
ecg	Escherichia coli O127:H6 E2348/69 (EPEC)	prokaryotes,bacteria,proteobacteria,gammaproteobacteria,enterobacteriales,enterobacteriaceae,escherichia
ech	Ehrlichia chaffeensis Arkansas	prokaryotes,bacteria,proteobacteria,alphaproteobacteria,rickettsiales,anaplasmataceae,ehrlichia
eci	Escherichia coli O18:K1:H7 UTI89 (UPEC)	prokaryotes,bacteria,proteobacteria,gammaproteobacteria,enterobacteriales,enterobacteriaceae,escherichia
ecj	Escherichia coli K-12 W3110	prokaryotes,bacteria,proteobacteria,gammaproteobacteria,enterobacteriales,enterobacteriaceae,escherichia
eck	Escherichia coli 55989 (EAEC)	prokaryotes,bacteria,proteobacteria,gammaproteobacteria,enterobacteriales,enterobacteriaceae,escherichia
ecl	Escherichia coli C ATCC 8739	prokaryotes,bacteria,proteobacteria,gammaproteobacteria,enterobacteriales,enterobacteriaceae,escherichia
ecm	Escherichia coli SMS-3-5 (environmental isolate)	prokaryotes,bacteria,proteobacteria,gammaproteobacteria,enterobacteriales,enterobacteriaceae,escherichia
ecn	Ehrlichia canis Jake	prokaryotes,bacteria,proteobacteria,alphaproteobacteria,rickettsiales,anaplasmataceae,ehrlichia
eco	Escherichia coli K-12 MG1655	prokaryotes,bacteria,proteobacteria,gammaproteobacteria,enterobacteriales,enterobacteriaceae,escherichia
ecp	Escherichia coli O6:K15:H31 536 (UPEC)	prokaryotes,bacteria,proteobacteria,gammaproteobacteria,enterobacteriales,enterobacteriaceae,escherichia
ecq	Escherichia coli O81 D1a (commensal strain)	prokaryotes,bacteria,proteobacteria,gammaproteobacteria,enterobacteriales,enterobacteriaceae,escherichia
ecr	Escherichia coli O8 IAI1 (commensal strain)	prokaryotes,bacteria,proteobacteria,gammaproteobacteria,enterobacteriales,enterobacteriaceae,escherichia
ecs	Escherichia coli O157:H7 Sakai (EHEC)	prokaryotes,bacteria,proteobacteria,gammaproteobacteria,enterobacteriales,enterobacteriaceae,escherichia
ect	Escherichia coli O7:K1 IAI39 (ExPEC)	prokaryotes,bacteria,proteobacteria,gammaproteobacteria,enterobacteriales,enterobacteriaceae,escherichia
ecv	Escherichia coli O1:K1:H7 (Avian pathogenic Escherichia coli)	prokaryotes,bacteria,proteobacteria,gammaproteobacteria,enterobacteriales,enterobacteriaceae,escherichia
ecw	Escherichia coli O139:H28 E24377A (ETEC)	prokaryotes,bacteria,proteobacteria,gammaproteobacteria,enterobacteriales,enterobacteriaceae,escherichia
ecx	Escherichia coli O9 HS (commensal strain)	prokaryotes,bacteria,proteobacteria,gammaproteobacteria,enterobacteriales,enterobacteriaceae,escherichia
ecy	Escherichia coli O152:H28 SE11 (commensal strain)	prokaryotes,bacteria,proteobacteria,gammaproteobacteria,enterobacteriales,enterobacteriaceae,escherichia
ecz	Escherichia coli O45:K1:H7 S88 (ExPEC)	prokaryotes,bacteria,proteobacteria,gammaproteobacteria,enterobacteriales,enterobacteriaceae,escherichia
eel	Eubacterium eligens ATCC 27750	prokaryotes,bacteria,firmicutes,clostridia,clostridiales,eubacteriaceae,eubacterium
efe	Escherichia fergusonii ATCC 35469	prokaryotes,bacteria,proteobacteria,gammaproteobacteria,enterobacteriales,enterobacteriaceae,escherichia
eic	Edwardsiella ictaluri 93-146	prokaryotes,bacteria,proteobacteria,gammaproteobacteria,enterobacteriales,enterobacteriaceae,edwardsiella
eli	Erythrobacter litoralis HTCC2594	prokaryotes,bacteria,proteobacteria,alphaproteobacteria,sphingomonadales,erythrobacteraceae,erythrobacter
enc	Enterobacter cloacae subsp. cloacae ATCC 13047	prokaryotes,bacteria,proteobacteria,gammaproteobacteria,enterobacteriales,enterobacteriaceae,enterobacter,enterobacter cloacae complex
ent	Enterobacter sp. 638	prokaryotes,bacteria,proteobacteria,gammaproteobacteria,enterobacteriales,enterobacteriaceae,enterobacter
eoh	Escherichia coli O103:H2 12009 (EHEC)	prokaryotes,bacteria,proteobacteria,gammaproteobacteria,enterobacteriales,enterobacteriaceae,escherichia
eoi	Escherichia coli O111:H- 11128 (EHEC)	prokaryotes,bacteria,proteobacteria,gammaproteobacteria,enterobacteriales,enterobacteriaceae,escherichia
eoj	Escherichia coli O26:H11 11368 (EHEC)	prokaryotes,bacteria,proteobacteria,gammaproteobacteria,enterobacteriales,enterobacteriaceae,escherichia
eok	Escherichia coli O55:H7 CB9615 (atypical EPEC)	prokaryotes,bacteria,proteobacteria,gammaproteobacteria,enterobacteriales,enterobacteriaceae,escherichia
epy	Erwinia pyrifoliae Ep1/96	prokaryotes,bacteria,proteobacteria,gammaproteobacteria,enterobacteriales,enterobacteriaceae,erwinia
erg	Ehrlichia ruminantium Gardel	prokaryotes,bacteria,proteobacteria,alphaproteobacteria,rickettsiales,anaplasmataceae,ehrlichia
eru	Ehrlichia ruminantium Welgevonden (South Africa)	prokaryotes,bacteria,proteobacteria,alphaproteobacteria,rickettsiales,anaplasmataceae,ehrlichia
erw	Ehrlichia ruminantium Welgevonden (France)	prokaryotes,bacteria,proteobacteria,alphaproteobacteria,rickettsiales,anaplasmataceae,ehrlichia
esc	Enterobacter cloacae SCF1	prokaryotes,bacteria,proteobacteria,gammaproteobacteria,enterobacteriales,enterobacteriaceae,enterobacter,enterobacter cloacae complex
etr	Edwardsiella tarda EIB202	prokaryotes,bacteria,proteobacteria,gammaproteobacteria,enterobacteriales,enterobacteriaceae,edwardsiella
etw	Escherichia coli O157:H7 TW14359 (EHEC)	prokaryotes,bacteria,proteobacteria,gammaproteobacteria,enterobacteriales,enterobacteriaceae,escherichia
eum	Escherichia coli O17:K52:H18 UMN026 (ExPEC)	prokaryotes,bacteria,proteobacteria,gammaproteobacteria,enterobacteriales,enterobacteriaceae,escherichia
fal	Frankia alni ACN14a	prokaryotes,bacteria,actinobacteria,actinobacteridae,actinomycetales,frankineae,frankiaceae,frankia
fba	Flavobacteriaceae bacterium 3519-10	prokaryotes,bacteria,bacteroidetes,flavobacteria,flavobacteriales,flavobacteriaceae
fbl	Ferrimonas balearica DSM 9799	prokaryotes,bacteria,proteobacteria,gammaproteobacteria,alteromonadales,ferrimonadaceae,ferrimonas
fjo	Flavobacterium johnsoniae UW101	prokaryotes,bacteria,bacteroidetes,flavobacteria,flavobacteriales,flavobacteriaceae,flavobacterium
fno	Fervidobacterium nodosum Rt17-B1	prokaryotes,bacteria,thermotogae,thermotogales,thermotogaceae,fervidobacterium
fph	Francisella philomiragia subsp. philomiragia ATCC 25017	prokaryotes,bacteria,proteobacteria,gammaproteobacteria,thiotrichales,francisellaceae,francisella
fps	Flavobacterium psychrophilum JIP02/86	prokaryotes,bacteria,bacteroidetes,flavobacteria,flavobacteriales,flavobacteriaceae,flavobacterium
fra	Frankia sp. CcI3	prokaryotes,bacteria,actinobacteria,actinobacteridae,actinomycetales,frankineae,frankiaceae,frankia
fre	Frankia sp. EAN1pec	prokaryotes,bacteria,actinobacteria,actinobacteridae,actinomycetales,frankineae,frankiaceae,frankia
fri	Frankia sp. EuI1c	prokaryotes,bacteria,actinobacteria,actinobacteridae,actinomycetales,frankineae,frankiaceae,frankia
fsu	Fibrobacter succinogenes subsp. succinogenes S85	prokaryotes,bacteria,fibrobacteres,fibrobacterales,fibrobacteraceae,fibrobacter
fta	Francisella tularensis subsp. holarctica FTNF002-00	prokaryotes,bacteria,proteobacteria,gammaproteobacteria,thiotrichales,francisellaceae,francisella
ftf	Francisella tularensis subsp. tularensis FSC 198	prokaryotes,bacteria,proteobacteria,gammaproteobacteria,thiotrichales,francisellaceae,francisella
fth	Francisella tularensis subsp. holarctica OSU18	prokaryotes,bacteria,proteobacteria,gammaproteobacteria,thiotrichales,francisellaceae,francisella
ftl	Francisella tularensis subsp. holarctica LVS (Live Vaccine Strain)	prokaryotes,bacteria,proteobacteria,gammaproteobacteria,thiotrichales,francisellaceae,francisella
ftm	Francisella tularensis subsp. mediasiatica FSC147	prokaryotes,bacteria,proteobacteria,gammaproteobacteria,thiotrichales,francisellaceae,francisella
ftn	Francisella novicida U112	prokaryotes,bacteria,proteobacteria,gammaproteobacteria,thiotrichales,francisellaceae,francisella
ftu	Francisella tularensis subsp. tularensis Schu 4	prokaryotes,bacteria,proteobacteria,gammaproteobacteria,thiotrichales,francisellaceae,francisella
ftw	Francisella tularensis subsp. tularensis WY96-3418	prokaryotes,bacteria,proteobacteria,gammaproteobacteria,thiotrichales,francisellaceae,francisella
gau	Gemmatimonas aurantiaca T-27	prokaryotes,bacteria,gemmatimonadetes,gemmatimonadales,gemmatimonadaceae,gemmatimonas
gbe	Granulibacter bethesdensis CGDNIH1	prokaryotes,bacteria,proteobacteria,alphaproteobacteria,rhodospirillales,acetobacteraceae,granulibacter
gbm	Geobacter bemidjiensis Bem	prokaryotes,bacteria,proteobacteria,deltaproteobacteria,desulfuromonadales,geobacteraceae,geobacter
gbr	Gordonia bronchialis DSM 43247	prokaryotes,bacteria,actinobacteria,actinobacteridae,actinomycetales,corynebacterineae,gordoniaceae,gordonia
gca	Gallionella capsiferriformans ES-2	prokaryotes,bacteria,proteobacteria,betaproteobacteria,gallionellales,gallionellaceae,gallionella
gct	Geobacillus sp. C56-T3	prokaryotes,bacteria,firmicutes,bacillales,bacillaceae,geobacillus
gdi	Gluconacetobacter diazotrophicus PAl 5 (Brazil)	prokaryotes,bacteria,proteobacteria,alphaproteobacteria,rhodospirillales,acetobacteraceae,gluconacetobacter
gdj	Gluconacetobacter diazotrophicus PAl 5 (JGI)	prokaryotes,bacteria,proteobacteria,alphaproteobacteria,rhodospirillales,acetobacteraceae,gluconacetobacter
gem	Geobacter sp. M21	prokaryotes,bacteria,proteobacteria,deltaproteobacteria,desulfuromonadales,geobacteraceae,geobacter
geo	Geobacter sp. FRC-32	prokaryotes,bacteria,proteobacteria,deltaproteobacteria,desulfuromonadales,geobacteraceae,geobacter
gfo	Gramella forsetii KT0803	prokaryotes,bacteria,bacteroidetes,flavobacteria,flavobacteriales,flavobacteriaceae,gramella
glo	Geobacter lovleyi SZ	prokaryotes,bacteria,proteobacteria,deltaproteobacteria,desulfuromonadales,geobacteraceae,geobacter
gme	Geobacter metallireducens GS-15	prokaryotes,bacteria,proteobacteria,deltaproteobacteria,desulfuromonadales,geobacteraceae,geobacter
gob	Geodermatophilus obscurus DSM 43160	prokaryotes,bacteria,actinobacteria,actinobacteridae,actinomycetales,frankineae,geodermatophilaceae,geodermatophilus
gox	Gluconobacter oxydans 621H	prokaryotes,bacteria,proteobacteria,alphaproteobacteria,rhodospirillales,acetobacteraceae,gluconobacter
gpb	Gamma proteobacterium HdN1	prokaryotes,bacteria,proteobacteria,gammaproteobacteria
gsu	Geobacter sulfurreducens PCA	prokaryotes,bacteria,proteobacteria,deltaproteobacteria,desulfuromonadales,geobacteraceae,geobacter
gur	Geobacter uraniumreducens Rf4	prokaryotes,bacteria,proteobacteria,deltaproteobacteria,desulfuromonadales,geobacteraceae,geobacter
gvi	Gloeobacter violaceus PCC7421	prokaryotes,bacteria,cyanobacteria,gloeobacteria,gloeobacterales,gloeobacter
hac	Helicobacter acinonychis Sheeba	prokaryotes,bacteria,proteobacteria,epsilonproteobacteria,campylobacterales,helicobacteraceae,helicobacter
har	Herminiimonas arsenicoxydans	prokaryotes,bacteria,proteobacteria,betaproteobacteria,burkholderiales,oxalobacteraceae,herminiimonas
has	Halanaerobium sp. sapolanicus	prokaryotes,bacteria,firmicutes,clostridia,halanaerobiales,halanaerobiaceae,halanaerobium
hba	Hirschia baltica ATCC 49814	prokaryotes,bacteria,proteobacteria,alphaproteobacteria,rhodobacterales,hyphomonadaceae,hirschia
hch	Hahella chejuensis KCTC 2396	prokaryotes,bacteria,proteobacteria,gammaproteobacteria,oceanospirillales,hahellaceae,hahella
hci	Candidatus Hodgkinia cicadicola Dsem	prokaryotes,bacteria,proteobacteria,alphaproteobacteria,candidatus hodgkinia
hde	Candidatus Hamiltonella defensa 5AT endosymbiont of Acyrthosiphon pisum	prokaryotes,bacteria,proteobacteria,gammaproteobacteria,enterobacteriales,enterobacteriaceae,aphid secondary symbionts,candidatus hamiltonella
hdn	Hyphomicrobium denitrificans ATCC 51888	prokaryotes,bacteria,proteobacteria,alphaproteobacteria,rhizobiales,hyphomicrobiaceae,hyphomicrobium
hdu	Haemophilus ducreyi 35000HP	prokaryotes,bacteria,proteobacteria,gammaproteobacteria,pasteurellales,pasteurellaceae,haemophilus
hel	Halomonas elongata DSM 2581	prokaryotes,bacteria,proteobacteria,gammaproteobacteria,oceanospirillales,halomonadaceae,halomonas
hfe	Helicobacter felis ATCC 49179	prokaryotes,bacteria,proteobacteria,epsilonproteobacteria,campylobacterales,helicobacteraceae,helicobacter
hha	Halorhodospira halophila SL1	prokaryotes,bacteria,proteobacteria,gammaproteobacteria,chromatiales,ectothiorhodospiraceae,halorhodospira
hhe	Helicobacter hepaticus ATCC 51449	prokaryotes,bacteria,proteobacteria,epsilonproteobacteria,campylobacterales,helicobacteraceae,helicobacter
hin	Haemophilus influenzae Rd KW20 (serotype d)	prokaryotes,bacteria,proteobacteria,gammaproteobacteria,pasteurellales,pasteurellaceae,haemophilus
hit	Haemophilus influenzae 86-028NP (nontypeable)	prokaryotes,bacteria,proteobacteria,gammaproteobacteria,pasteurellales,pasteurellaceae,haemophilus
hmo	Heliobacterium modesticaldum Ice1	prokaryotes,bacteria,firmicutes,clostridia,clostridiales,heliobacteriaceae,heliobacterium
hms	Helicobacter mustelae 12198	prokaryotes,bacteria,proteobacteria,epsilonproteobacteria,campylobacterales,helicobacteraceae,helicobacter
hna	Halothiobacillus neapolitanus c2	prokaryotes,bacteria,proteobacteria,gammaproteobacteria,chromatiales,halothiobacillaceae,halothiobacillus
hne	Hyphomonas neptunium ATCC 15444	prokaryotes,bacteria,proteobacteria,alphaproteobacteria,rhodobacterales,hyphomonadaceae,hyphomonas
hoh	Haliangium ochraceum DSM 14365	prokaryotes,bacteria,proteobacteria,deltaproteobacteria,myxococcales,nannocystineae,haliangiaceae,haliangium
hor	Halothermothrix orenii H 168	prokaryotes,bacteria,firmicutes,clostridia,halanaerobiales,halanaerobiaceae,halothermothrix
hpa	Helicobacter pylori HPAG1	prokaryotes,bacteria,proteobacteria,epsilonproteobacteria,campylobacterales,helicobacteraceae,helicobacter
hpb	Helicobacter pylori B38	prokaryotes,bacteria,proteobacteria,epsilonproteobacteria,campylobacterales,helicobacteraceae,helicobacter
hpc	Helicobacter pylori PeCan4	prokaryotes,bacteria,proteobacteria,epsilonproteobacteria,campylobacterales,helicobacteraceae,helicobacter
hpg	Helicobacter pylori G27	prokaryotes,bacteria,proteobacteria,epsilonproteobacteria,campylobacterales,helicobacteraceae,helicobacter
hpj	Helicobacter pylori J99	prokaryotes,bacteria,proteobacteria,epsilonproteobacteria,campylobacterales,helicobacteraceae,helicobacter
hpl	Helicobacter pylori B8	prokaryotes,bacteria,proteobacteria,epsilonproteobacteria,campylobacterales,helicobacteraceae,helicobacter
hpm	Helicobacter pylori SJM180	prokaryotes,bacteria,proteobacteria,epsilonproteobacteria,campylobacterales,helicobacteraceae,helicobacter
hpp	Helicobacter pylori P12	prokaryotes,bacteria,proteobacteria,epsilonproteobacteria,campylobacterales,helicobacteraceae,helicobacter
hps	Helicobacter pylori Shi470	prokaryotes,bacteria,proteobacteria,epsilonproteobacteria,campylobacterales,helicobacteraceae,helicobacter
hpy	Helicobacter pylori 26695	prokaryotes,bacteria,proteobacteria,epsilonproteobacteria,campylobacterales,helicobacteraceae,helicobacter
hse	Herbaspirillum seropedicae SmR1	prokaryotes,bacteria,proteobacteria,betaproteobacteria,burkholderiales,oxalobacteraceae,herbaspirillum
hsm	Haemophilus somnus 2336	prokaryotes,bacteria,proteobacteria,gammaproteobacteria,pasteurellales,pasteurellaceae,histophilus
hso	Haemophilus somnus (Histophilus somni) 129PT	prokaryotes,bacteria,proteobacteria,gammaproteobacteria,pasteurellales,pasteurellaceae,histophilus
hth	Hydrogenobacter thermophilus TK-6	prokaryotes,bacteria,aquificae,aquificales,aquificaceae,hydrogenobacter
hya	Hydrogenobaculum sp. Y04AAS1	prokaryotes,bacteria,aquificae,aquificales,aquificaceae,hydrogenobaculum
ilo	Idiomarina loihiensis L2TR	prokaryotes,bacteria,proteobacteria,gammaproteobacteria,alteromonadales,idiomarinaceae,idiomarina
jde	Jonesia denitrificans DSM 20603	prokaryotes,bacteria,actinobacteria,actinobacteridae,actinomycetales,micrococcineae,jonesiaceae,jonesia
kfl	Kribbella flavida DSM 17836	prokaryotes,bacteria,actinobacteria,actinobacteridae,actinomycetales,propionibacterineae,nocardioidaceae,kribbella
kko	Kangiella koreensis DSM 16069	prokaryotes,bacteria,proteobacteria,gammaproteobacteria,oceanospirillales,alcanivoracaceae,kangiella
kol	Kosmotoga olearia TBF 19.5.1	prokaryotes,bacteria,thermotogae,thermotogales,thermotogaceae,kosmotoga
kpu	Klebsiella pneumoniae NTUH-K2044	prokaryotes,bacteria,proteobacteria,gammaproteobacteria,enterobacteriales,enterobacteriaceae,klebsiella
kra	Kineococcus radiotolerans SRS30216	prokaryotes,bacteria,actinobacteria,actinobacteridae,actinomycetales,kineosporiineae,kineosporiaceae,kineococcus
kse	Kytococcus sedentarius DSM 20547	prokaryotes,bacteria,actinobacteria,actinobacteridae,actinomycetales,micrococcineae,dermacoccaceae,kytococcus
las	Candidatus Liberibacter asiaticus psy62	prokaryotes,bacteria,proteobacteria,alphaproteobacteria,rhizobiales,rhizobiaceae,candidatus liberibacter
lba	Leptotrichia buccalis DSM 1135	prokaryotes,bacteria,fusobacteria,fusobacteriales,fusobacteriaceae,leptotrichia
lbf	Leptospira biflexa serovar Patoc Patoc 1 (Ames)	prokaryotes,bacteria,spirochaetes,spirochaetales,leptospiraceae,leptospira
lbi	Leptospira biflexa serovar Patoc Patoc 1 (Paris)	prokaryotes,bacteria,spirochaetes,spirochaetales,leptospiraceae,leptospira
lbj	Leptospira borgpetersenii serovar Hardjo-bovis JB197	prokaryotes,bacteria,spirochaetes,spirochaetales,leptospiraceae,leptospira
lbl	Leptospira borgpetersenii serovar Hardjo-bovis L550	prokaryotes,bacteria,spirochaetes,spirochaetales,leptospiraceae,leptospira
lby	Leadbetterella byssophila DSM 17132	prokaryotes,bacteria,bacteroidetes,cytophagia,cytophagales,cytophagaceae,leadbetterella
lch	Leptothrix cholodnii SP-6	prokaryotes,bacteria,proteobacteria,betaproteobacteria,burkholderiales,leptothrix
lhk	Laribacter hongkongensis HLHK9	prokaryotes,bacteria,proteobacteria,betaproteobacteria,neisseriales,neisseriaceae,laribacter
lic	Leptospira interrogans serovar Copenhageni Fiocruz L1-130	prokaryotes,bacteria,spirochaetes,spirochaetales,leptospiraceae,leptospira
lil	Leptospira interrogans serovar Lai 56601	prokaryotes,bacteria,spirochaetes,spirochaetales,leptospiraceae,leptospira
lip	Lawsonia intracellularis PHE/MN1-00	prokaryotes,bacteria,proteobacteria,deltaproteobacteria,desulfovibrionales,desulfovibrionaceae,lawsonia
llo	Legionella longbeachae NSW150	prokaryotes,bacteria,proteobacteria,gammaproteobacteria,legionellales,legionellaceae,legionella
lpa	Legionella pneumophila 2300/99 Alcoy	prokaryotes,bacteria,proteobacteria,gammaproteobacteria,legionellales,legionellaceae,legionella
lpc	Legionella pneumophila Corby	prokaryotes,bacteria,proteobacteria,gammaproteobacteria,legionellales,legionellaceae,legionella
lpf	Legionella pneumophila Lens	prokaryotes,bacteria,proteobacteria,gammaproteobacteria,legionellales,legionellaceae,legionella
lpn	Legionella pneumophila subsp. pneumophila Philadelphia 1	prokaryotes,bacteria,proteobacteria,gammaproteobacteria,legionellales,legionellaceae,legionella
lpp	Legionella pneumophila Paris	prokaryotes,bacteria,proteobacteria,gammaproteobacteria,legionellales,legionellaceae,legionella
lrf	Lactobacillus reuteri JCM 1112	prokaryotes,bacteria,firmicutes,lactobacillales,lactobacillaceae,lactobacillus
lso	Candidatus Liberibacter solanacearum CLso-ZC1	prokaryotes,bacteria,proteobacteria,alphaproteobacteria,rhizobiales,rhizobiaceae,candidatus liberibacter
lxx	Leifsonia xyli subsp. xyli CTCB07	prokaryotes,bacteria,actinobacteria,actinobacteridae,actinomycetales,micrococcineae,microbacteriaceae,leifsonia
mab	Mycobacterium abscessus ATCC 19977	prokaryotes,bacteria,actinobacteria,actinobacteridae,actinomycetales,corynebacterineae,mycobacteriaceae,mycobacterium,mycobacterium abscessus
mag	Magnetospirillum magneticum AMB-1	prokaryotes,bacteria,proteobacteria,alphaproteobacteria,rhodospirillales,rhodospirillaceae,magnetospirillum
maq	Marinobacter aquaeolei VT8	prokaryotes,bacteria,proteobacteria,gammaproteobacteria,alteromonadales,alteromonadaceae,marinobacter
mar	Microcystis aeruginosa NIES-843	prokaryotes,bacteria,cyanobacteria,chroococcales,microcystis
mav	Mycobacterium avium 104	prokaryotes,bacteria,actinobacteria,actinobacteridae,actinomycetales,corynebacterineae,mycobacteriaceae,mycobacterium,mycobacterium avium complex (mac)
mbb	Mycobacterium bovis BCG Pasteur 1173P2	prokaryotes,bacteria,actinobacteria,actinobacteridae,actinomycetales,corynebacterineae,mycobacteriaceae,mycobacterium,mycobacterium tuberculosis complex
mbo	Mycobacterium bovis subsp. bovis AF2122/97	prokaryotes,bacteria,actinobacteria,actinobacteridae,actinomycetales,corynebacterineae,mycobacteriaceae,mycobacterium,mycobacterium tuberculosis complex
mbt	Mycobacterium bovis BCG Tokyo 172	prokaryotes,bacteria,actinobacteria,actinobacteridae,actinomycetales,corynebacterineae,mycobacteriaceae,mycobacterium,mycobacterium tuberculosis complex
mca	Methylococcus capsulatus Bath	prokaryotes,bacteria,proteobacteria,gammaproteobacteria,methylococcales,methylococcaceae,methylococcus
mch	Methylobacterium chloromethanicum CM4	prokaryotes,bacteria,proteobacteria,alphaproteobacteria,rhizobiales,methylobacteriaceae,methylobacterium
mct	Moraxella catarrhalis RH4	prokaryotes,bacteria,proteobacteria,gammaproteobacteria,pseudomonadales,moraxellaceae,moraxella
mdi	Methylobacterium extorquens DM4	prokaryotes,bacteria,proteobacteria,alphaproteobacteria,rhizobiales,methylobacteriaceae,methylobacterium
mea	Methylobacterium extorquens AM1	prokaryotes,bacteria,proteobacteria,alphaproteobacteria,rhizobiales,methylobacteriaceae,methylobacterium
meh	Methylotenera sp. 301	prokaryotes,bacteria,proteobacteria,betaproteobacteria,methylophilales,methylophilaceae,methylotenera
mei	Methylovorus sp. SIP3-4	prokaryotes,bacteria,proteobacteria,betaproteobacteria,methylophilales,methylophilaceae,methylovorus
mep	Methylovorus sp. MP688	prokaryotes,bacteria,proteobacteria,betaproteobacteria,methylophilales,methylophilaceae,methylovorus
mex	Methylobacterium extorquens PA1	prokaryotes,bacteria,proteobacteria,alphaproteobacteria,rhizobiales,methylobacteriaceae,methylobacterium
mfa	Methylobacillus flagellatus KT	prokaryotes,bacteria,proteobacteria,betaproteobacteria,methylophilales,methylophilaceae,methylobacillus
mgi	Mycobacterium gilvum PYR-GCK (Mycobacterium flavescens PYR-GCK)	prokaryotes,bacteria,actinobacteria,actinobacteridae,actinomycetales,corynebacterineae,mycobacteriaceae,mycobacterium
mgm	Magnetococcus sp. MC-1	prokaryotes,bacteria,proteobacteria,magnetococcus
min	Methylacidiphilum infernorum V4	prokaryotes,bacteria,verrucomicrobia,unclassified verrucomicrobia,methylacidiphilum
mjl	Mycobacterium sp. JLS	prokaryotes,bacteria,actinobacteria,actinobacteridae,actinomycetales,corynebacterineae,mycobacteriaceae,mycobacterium
mkm	Mycobacterium sp. KMS	prokaryotes,bacteria,actinobacteria,actinobacteridae,actinomycetales,corynebacterineae,mycobacteriaceae,mycobacterium
mlb	Mycobacterium leprae Br4923	prokaryotes,bacteria,actinobacteria,actinobacteridae,actinomycetales,corynebacterineae,mycobacteriaceae,mycobacterium
mle	Mycobacterium leprae TN	prokaryotes,bacteria,actinobacteria,actinobacteridae,actinomycetales,corynebacterineae,mycobacteriaceae,mycobacterium
mmb	Methylotenera mobilis JLW8	prokaryotes,bacteria,proteobacteria,betaproteobacteria,methylophilales,methylophilaceae,methylotenera
mmc	Mycobacterium sp. MCS	prokaryotes,bacteria,actinobacteria,actinobacteridae,actinomycetales,corynebacterineae,mycobacteriaceae,mycobacterium
mmi	Mycobacterium marinum M	prokaryotes,bacteria,actinobacteria,actinobacteridae,actinomycetales,corynebacterineae,mycobacteriaceae,mycobacterium
mmr	Maricaulis maris MCS10	prokaryotes,bacteria,proteobacteria,alphaproteobacteria,rhodobacterales,hyphomonadaceae,maricaulis
mms	Minibacterium massiliensis (Janthinobacterium sp. Marseille)	prokaryotes,bacteria,proteobacteria,betaproteobacteria,burkholderiales,oxalobacteraceae,janthinobacterium
mpa	Mycobacterium avium subsp. paratuberculosis k10	prokaryotes,bacteria,actinobacteria,actinobacteridae,actinomycetales,corynebacterineae,mycobacteriaceae,mycobacterium,mycobacterium avium complex (mac)
mpo	Methylobacterium populi BJ001	prokaryotes,bacteria,proteobacteria,alphaproteobacteria,rhizobiales,methylobacteriaceae,methylobacterium
mpt	Methylibium petroleiphilum PM1	prokaryotes,bacteria,proteobacteria,betaproteobacteria,burkholderiales,methylibium
mra	Mycobacterium tuberculosis H37Ra	prokaryotes,bacteria,actinobacteria,actinobacteridae,actinomycetales,corynebacterineae,mycobacteriaceae,mycobacterium,mycobacterium tuberculosis complex
msl	Methylocella silvestris BL2	prokaryotes,bacteria,proteobacteria,alphaproteobacteria,rhizobiales,beijerinckiaceae,methylocella
msm	Mycobacterium smegmatis MC2 155	prokaryotes,bacteria,actinobacteria,actinobacteridae,actinomycetales,corynebacterineae,mycobacteriaceae,mycobacterium
msp	Mycobacterium sp. Spyr1	prokaryotes,bacteria,actinobacteria,actinobacteridae,actinomycetales,corynebacterineae,mycobacteriaceae,mycobacterium
msu	Mannheimia succiniciproducens MBEL55E	prokaryotes,bacteria,proteobacteria,gammaproteobacteria,pasteurellales,pasteurellaceae,basfia
mta	Moorella thermoacetica ATCC 39073	prokaryotes,bacteria,firmicutes,clostridia,thermoanaerobacterales,thermoanaerobacteraceae,moorella group,moorella
mtb	Mycobacterium tuberculosis KZN 1435	prokaryotes,bacteria,actinobacteria,actinobacteridae,actinomycetales,corynebacterineae,mycobacteriaceae,mycobacterium,mycobacterium tuberculosis complex
mtc	Mycobacterium tuberculosis CDC1551 clinical strain	prokaryotes,bacteria,actinobacteria,actinobacteridae,actinomycetales,corynebacterineae,mycobacteriaceae,mycobacterium,mycobacterium tuberculosis complex
mtf	Mycobacterium tuberculosis F11	prokaryotes,bacteria,actinobacteria,actinobacteridae,actinomycetales,corynebacterineae,mycobacteriaceae,mycobacterium,mycobacterium tuberculosis complex
mtt	Marivirga tractuosa DSM 4126	prokaryotes,bacteria,bacteroidetes,cytophagia,cytophagales,flammeovirgaceae,marivirga
mtu	Mycobacterium tuberculosis H37Rv laboratory strain	prokaryotes,bacteria,actinobacteria,actinobacteridae,actinomycetales,corynebacterineae,mycobacteriaceae,mycobacterium,mycobacterium tuberculosis complex
mul	Mycobacterium ulcerans Agy99	prokaryotes,bacteria,actinobacteria,actinobacteridae,actinomycetales,corynebacterineae,mycobacteriaceae,mycobacterium
mva	Mycobacterium vanbaalenii PYR-1	prokaryotes,bacteria,actinobacteria,actinobacteridae,actinomycetales,corynebacterineae,mycobacteriaceae,mycobacterium
mxa	Myxococcus xanthus DK 1622	prokaryotes,bacteria,proteobacteria,deltaproteobacteria,myxococcales,cystobacterineae,myxococcaceae,myxococcus
nam	Nautilia profundicola AmH	prokaryotes,bacteria,proteobacteria,epsilonproteobacteria,nautiliales,nautiliaceae,nautilia
nar	Novosphingobium aromaticivorans DSM 12444	prokaryotes,bacteria,proteobacteria,alphaproteobacteria,sphingomonadales,sphingomonadaceae,novosphingobium
naz	Anabaena azollae 0708 ('Nostoc azollae' 0708) cyanobacterial symbiont of the water fern Azolla (duckweed)	prokaryotes,bacteria,cyanobacteria,nostocales,nostocaceae,anabaena
nca	Nocardioides sp. JS614	prokaryotes,bacteria,actinobacteria,actinobacteridae,actinomycetales,propionibacterineae,nocardioidaceae,nocardioides
nda	Nocardiopsis dassonvillei subsp. dassonvillei DSM 43111	prokaryotes,bacteria,actinobacteria,actinobacteridae,actinomycetales,streptosporangineae,nocardiopsaceae,nocardiopsis
nde	Candidatus Nitrospira defluvii	prokaryotes,bacteria,nitrospirae,nitrospirales,nitrospiraceae,nitrospira
net	Nitrosomonas eutropha C91	prokaryotes,bacteria,proteobacteria,betaproteobacteria,nitrosomonadales,nitrosomonadaceae,nitrosomonas
neu	Nitrosomonas europaea ATCC 19718	prokaryotes,bacteria,proteobacteria,betaproteobacteria,nitrosomonadales,nitrosomonadaceae,nitrosomonas
nfa	Nocardia farcinica IFM 10152	prokaryotes,bacteria,actinobacteria,actinobacteridae,actinomycetales,corynebacterineae,nocardiaceae,nocardia
ngk	Neisseria gonorrhoeae NCCP11945	prokaryotes,bacteria,proteobacteria,betaproteobacteria,neisseriales,neisseriaceae,neisseria
ngo	Neisseria gonorrhoeae FA 1090	prokaryotes,bacteria,proteobacteria,betaproteobacteria,neisseriales,neisseriaceae,neisseria
nha	Nitrobacter hamburgensis X14	prokaryotes,bacteria,proteobacteria,alphaproteobacteria,rhizobiales,bradyrhizobiaceae,nitrobacter
nhl	Nitrosococcus halophilus Nc4	prokaryotes,bacteria,proteobacteria,gammaproteobacteria,chromatiales,chromatiaceae,nitrosococcus
nis	Nitratiruptor sp. SB155-2	prokaryotes,bacteria,proteobacteria,epsilonproteobacteria,nitratiruptor
nla	Neisseria lactamica ST-640	prokaryotes,bacteria,proteobacteria,betaproteobacteria,neisseriales,neisseriaceae,neisseria
nma	Neisseria meningitidis Z2491 (serogroup A)	prokaryotes,bacteria,proteobacteria,betaproteobacteria,neisseriales,neisseriaceae,neisseria
nmc	Neisseria meningitidis FAM18 (serogroup C)	prokaryotes,bacteria,proteobacteria,betaproteobacteria,neisseriales,neisseriaceae,neisseria
nme	Neisseria meningitidis MC58 (serogroup B)	prokaryotes,bacteria,proteobacteria,betaproteobacteria,neisseriales,neisseriaceae,neisseria
nmi	Neisseria meningitidis alpha14 (contains capsule null locus)	prokaryotes,bacteria,proteobacteria,betaproteobacteria,neisseriales,neisseriaceae,neisseria
nml	Nakamurella multipartita DSM 44233	prokaryotes,bacteria,actinobacteria,actinobacteridae,actinomycetales,frankineae,nakamurellaceae,nakamurella
nmn	Neisseria meningitidis 053442	prokaryotes,bacteria,proteobacteria,betaproteobacteria,neisseriales,neisseriaceae,neisseria
nmu	Nitrosospira multiformis ATCC 25196	prokaryotes,bacteria,proteobacteria,betaproteobacteria,nitrosomonadales,nitrosomonadaceae,nitrosospira
noc	Nitrosococcus oceani ATCC 19707	prokaryotes,bacteria,proteobacteria,gammaproteobacteria,chromatiales,chromatiaceae,nitrosococcus
npu	Nostoc punctiforme PCC 73102	prokaryotes,bacteria,cyanobacteria,nostocales,nostocaceae,nostoc
nri	Neorickettsia risticii Illinois	prokaryotes,bacteria,proteobacteria,alphaproteobacteria,rickettsiales,anaplasmataceae,neorickettsia
nse	Neorickettsia sennetsu Miyayama	prokaryotes,bacteria,proteobacteria,alphaproteobacteria,rickettsiales,anaplasmataceae,neorickettsia
nth	Natranaerobius thermophilus JW/NM-WN-LF	prokaryotes,bacteria,firmicutes,clostridia,natranaerobiales,natranaerobiaceae,natranaerobius
nwa	Nitrosococcus watsoni C-113	prokaryotes,bacteria,proteobacteria,gammaproteobacteria,chromatiales,chromatiaceae,nitrosococcus
nwi	Nitrobacter winogradskyi Nb-255	prokaryotes,bacteria,proteobacteria,alphaproteobacteria,rhizobiales,bradyrhizobiaceae,nitrobacter
opr	Oceanithermus profundus DSM 14977	prokaryotes,bacteria,deinococcus-thermus,deinococci,thermales,thermaceae,oceanithermus
ote	Opitutus terrae PB90-1	prokaryotes,bacteria,verrucomicrobia,opitutae,opitutales,opitutaceae,opitutus
paa	Prosthecochloris aestuarii DSM 271	prokaryotes,bacteria,chlorobi,chlorobia,chlorobiales,chlorobiaceae,prosthecochloris
pac	Propionibacterium acnes KPA171202	prokaryotes,bacteria,actinobacteria,actinobacteridae,actinomycetales,propionibacterineae,propionibacteriaceae,propionibacterium
pae	Pseudomonas aeruginosa PA01	prokaryotes,bacteria,proteobacteria,gammaproteobacteria,pseudomonadales,pseudomonadaceae,pseudomonas
pak	Propionibacterium acnes SK137	prokaryotes,bacteria,actinobacteria,actinobacteridae,actinomycetales,propionibacterineae,propionibacteriaceae,propionibacterium
pam	Pantoea ananatis LMG 20103	prokaryotes,bacteria,proteobacteria,gammaproteobacteria,enterobacteriales,enterobacteriaceae,pantoea
pao	Pantoea sp. At-9b	prokaryotes,bacteria,proteobacteria,gammaproteobacteria,enterobacteriales,enterobacteriaceae,pantoea
pap	Pseudomonas aeruginosa PA7	prokaryotes,bacteria,proteobacteria,gammaproteobacteria,pseudomonadales,pseudomonadaceae,pseudomonas
par	Psychrobacter arcticum 273-4	prokaryotes,bacteria,proteobacteria,gammaproteobacteria,pseudomonadales,moraxellaceae,psychrobacter
pat	Pseudoalteromonas atlantica T6c	prokaryotes,bacteria,proteobacteria,gammaproteobacteria,alteromonadales,pseudoalteromonadaceae,pseudoalteromonas
pau	Pseudomonas aeruginosa UCBPP-PA14	prokaryotes,bacteria,proteobacteria,gammaproteobacteria,pseudomonadales,pseudomonadaceae,pseudomonas
pay	Photorhabdus asymbiotica ATCC43949	prokaryotes,bacteria,proteobacteria,gammaproteobacteria,enterobacteriales,enterobacteriaceae,photorhabdus
pbr	Parvularcula bermudensis HTCC2503	prokaryotes,bacteria,proteobacteria,alphaproteobacteria,parvularculales,parvularculaceae,parvularcula
pca	Pelobacter carbinolicus DSM 2380	prokaryotes,bacteria,proteobacteria,deltaproteobacteria,desulfuromonadales,pelobacteraceae,pelobacter
pcr	Psychrobacter cryohalolentis K5	prokaryotes,bacteria,proteobacteria,gammaproteobacteria,pseudomonadales,moraxellaceae,psychrobacter
pct	Pectobacterium carotovorum subsp. carotovorum PC1	prokaryotes,bacteria,proteobacteria,gammaproteobacteria,enterobacteriales,enterobacteriaceae,pectobacterium
pcu	Candidatus Protochlamydia amoebophila UWE25 (Parachlamydia sp. UWE25) endosymbiont of Acanthamoeba sp.	prokaryotes,bacteria,chlamydiae,chlamydiales,parachlamydiaceae,candidatus protochlamydia
pdi	Parabacteroides distasonis ATCC 8503	prokaryotes,bacteria,bacteroidetes,bacteroidia,bacteroidales,porphyromonadaceae,parabacteroides
pen	Pseudomonas entomophila L48	prokaryotes,bacteria,proteobacteria,gammaproteobacteria,pseudomonadales,pseudomonadaceae,pseudomonas
pfl	Pseudomonas fluorescens Pf-5	prokaryotes,bacteria,proteobacteria,gammaproteobacteria,pseudomonadales,pseudomonadaceae,pseudomonas
pfo	Pseudomonas fluorescens Pf0-1	prokaryotes,bacteria,proteobacteria,gammaproteobacteria,pseudomonadales,pseudomonadaceae,pseudomonas
pfs	Pseudomonas fluorescens SBW25	prokaryotes,bacteria,proteobacteria,gammaproteobacteria,pseudomonadales,pseudomonadaceae,pseudomonas
pgi	Porphyromonas gingivalis W83	prokaryotes,bacteria,bacteroidetes,bacteroidia,bacteroidales,porphyromonadaceae,porphyromonas
pgn	Porphyromonas gingivalis ATCC 33277	prokaryotes,bacteria,bacteroidetes,bacteroidia,bacteroidales,porphyromonadaceae,porphyromonas
pha	Pseudoalteromonas haloplanktis TAC125	prokaryotes,bacteria,proteobacteria,gammaproteobacteria,alteromonadales,pseudoalteromonadaceae,pseudoalteromonas
phe	Pedobacter heparinus DSM 2366	prokaryotes,bacteria,bacteroidetes,sphingobacteria,sphingobacteriales,sphingobacteriaceae,pedobacter
pin	Psychromonas ingrahamii 37	prokaryotes,bacteria,proteobacteria,gammaproteobacteria,alteromonadales,psychromonadaceae,psychromonas
pla	Parvibaculum lavamentivorans DS-1	prokaryotes,bacteria,proteobacteria,alphaproteobacteria,rhizobiales,phyllobacteriaceae,parvibaculum
plm	Planctomyces limnophilus DSM 3776	prokaryotes,bacteria,planctomycetes,planctomycetacia,planctomycetales,planctomycetaceae,planctomyces
plt	Pelodictyon luteolum DSM 273	prokaryotes,bacteria,chlorobi,chlorobia,chlorobiales,chlorobiaceae,chlorobium/pelodictyon group,pelodictyon
plu	Photorhabdus luminescens subsp. laumondii TTO1	prokaryotes,bacteria,proteobacteria,gammaproteobacteria,enterobacteriales,enterobacteriaceae,photorhabdus
pma	Prochlorococcus marinus SS120 (subsp. marinus CCMP1375)	prokaryotes,bacteria,cyanobacteria,prochlorales,prochlorococcaceae,prochlorococcus
pmb	Prochlorococcus marinus AS9601	prokaryotes,bacteria,cyanobacteria,prochlorales,prochlorococcaceae,prochlorococcus
pmc	Prochlorococcus marinus MIT 9515	prokaryotes,bacteria,cyanobacteria,prochlorales,prochlorococcaceae,prochlorococcus
pme	Prochlorococcus marinus NATL1A	prokaryotes,bacteria,cyanobacteria,prochlorales,prochlorococcaceae,prochlorococcus
pmf	Prochlorococcus marinus MIT 9303	prokaryotes,bacteria,cyanobacteria,prochlorales,prochlorococcaceae,prochlorococcus
pmg	Prochlorococcus marinus MIT 9301	prokaryotes,bacteria,cyanobacteria,prochlorales,prochlorococcaceae,prochlorococcus
pmh	Prochlorococcus marinus MIT 9215	prokaryotes,bacteria,cyanobacteria,prochlorales,prochlorococcaceae,prochlorococcus
pmi	Prochlorococcus marinus MIT 9312	prokaryotes,bacteria,cyanobacteria,prochlorales,prochlorococcaceae,prochlorococcus
pmj	Prochlorococcus marinus MIT 9211	prokaryotes,bacteria,cyanobacteria,prochlorales,prochlorococcaceae,prochlorococcus
pmm	Prochlorococcus marinus MED4 (subsp. pastoris str. CCMP1378)	prokaryotes,bacteria,cyanobacteria,prochlorales,prochlorococcaceae,prochlorococcus
pmn	Prochlorococcus marinus NATL2A	prokaryotes,bacteria,cyanobacteria,prochlorales,prochlorococcaceae,prochlorococcus
pmr	Proteus mirabilis HI4320	prokaryotes,bacteria,proteobacteria,gammaproteobacteria,enterobacteriales,enterobacteriaceae,proteus
pmt	Prochlorococcus marinus MIT 9313	prokaryotes,bacteria,cyanobacteria,prochlorales,prochlorococcaceae,prochlorococcus
pmu	Pasteurella multocida PM70	prokaryotes,bacteria,proteobacteria,gammaproteobacteria,pasteurellales,pasteurellaceae,pasteurella
pmx	Persephonella marina EX-H1	prokaryotes,bacteria,aquificae,aquificales,hydrogenothermaceae,persephonella
pmy	Pseudomonas mendocina ymp	prokaryotes,bacteria,proteobacteria,gammaproteobacteria,pseudomonadales,pseudomonadaceae,pseudomonas
pmz	Prevotella melaninogenica ATCC 25845	prokaryotes,bacteria,bacteroidetes,bacteroidia,bacteroidales,prevotellaceae,prevotella
pna	Polaromonas naphthalenivorans CJ2	prokaryotes,bacteria,proteobacteria,betaproteobacteria,burkholderiales,comamonadaceae,polaromonas
pne	Polynucleobacter necessarius subsp. necessarius STIR1	prokaryotes,bacteria,proteobacteria,betaproteobacteria,burkholderiales,burkholderiaceae,polynucleobacter
pnu	Polynucleobacter necessarius subsp. asymbioticus QLW-P1DMWA-1	prokaryotes,bacteria,proteobacteria,betaproteobacteria,burkholderiales,burkholderiaceae,polynucleobacter
pol	Polaromonas sp. JS666	prokaryotes,bacteria,proteobacteria,betaproteobacteria,burkholderiales,comamonadaceae,polaromonas
ppd	Pelobacter propionicus DSM 2379	prokaryotes,bacteria,proteobacteria,deltaproteobacteria,desulfuromonadales,pelobacteraceae,pelobacter
ppf	Pseudomonas putida F1	prokaryotes,bacteria,proteobacteria,gammaproteobacteria,pseudomonadales,pseudomonadaceae,pseudomonas
ppg	Pseudomonas putida GB-1	prokaryotes,bacteria,proteobacteria,gammaproteobacteria,pseudomonadales,pseudomonadaceae,pseudomonas
pph	Pelodictyon phaeoclathratiforme BU-1	prokaryotes,bacteria,chlorobi,chlorobia,chlorobiales,chlorobiaceae,chlorobium/pelodictyon group,pelodictyon
ppn	Paludibacter propionicigenes WB4	prokaryotes,bacteria,bacteroidetes,bacteroidia,bacteroidales,porphyromonadaceae,paludibacter
ppu	Pseudomonas putida KT2440	prokaryotes,bacteria,proteobacteria,gammaproteobacteria,pseudomonadales,pseudomonadaceae,pseudomonas
ppw	Pseudomonas putida W619	prokaryotes,bacteria,proteobacteria,gammaproteobacteria,pseudomonadales,pseudomonadaceae,pseudomonas
pru	Prevotella ruminicola 23	prokaryotes,bacteria,bacteroidetes,bacteroidia,bacteroidales,prevotellaceae,prevotella
prw	Psychrobacter sp. PRwf-1	prokaryotes,bacteria,proteobacteria,gammaproteobacteria,pseudomonadales,moraxellaceae,psychrobacter
psa	Pseudomonas stutzeri A1501	prokaryotes,bacteria,proteobacteria,gammaproteobacteria,pseudomonadales,pseudomonadaceae,pseudomonas
psb	Pseudomonas syringae pv. syringae B728a	prokaryotes,bacteria,proteobacteria,gammaproteobacteria,pseudomonadales,pseudomonadaceae,pseudomonas,pseudomonas syringae
psl	Pirellula staleyi DSM 6068	prokaryotes,bacteria,planctomycetes,planctomycetacia,planctomycetales,planctomycetaceae,pirellula
psm	Pseudoalteromonas sp. SM9913	prokaryotes,bacteria,proteobacteria,gammaproteobacteria,alteromonadales,pseudoalteromonadaceae,pseudoalteromonas
psp	Pseudomonas syringae pv. phaseolicola 1448A	prokaryotes,bacteria,proteobacteria,gammaproteobacteria,pseudomonadales,pseudomonadaceae,pseudomonas,pseudomonas savastanoi
pst	Pseudomonas syringae pv. tomato DC3000	prokaryotes,bacteria,proteobacteria,gammaproteobacteria,pseudomonadales,pseudomonadaceae,pseudomonas
pth	Pelotomaculum thermopropionicum SI	prokaryotes,bacteria,firmicutes,clostridia,clostridiales,peptococcaceae,pelotomaculum
pub	Candidatus Pelagibacter ubique HTCC1062	prokaryotes,bacteria,proteobacteria,alphaproteobacteria,rickettsiales,sar11 cluster,candidatus pelagibacter
pva	Pantoea vagans C9-1	prokaryotes,bacteria,proteobacteria,gammaproteobacteria,enterobacteriales,enterobacteriaceae,pantoea
pvi	Prosthecochloris vibrioformis DSM 265	prokaryotes,bacteria,chlorobi,chlorobia,chlorobiales,chlorobiaceae,chlorobium/pelodictyon group,chlorobium
pwa	Pectobacterium wasabiae WPP163	prokaryotes,bacteria,proteobacteria,gammaproteobacteria,enterobacteriales,enterobacteriaceae,pectobacterium
pzu	Phenylobacterium zucineum HLK1	prokaryotes,bacteria,proteobacteria,alphaproteobacteria,caulobacterales,caulobacteraceae,phenylobacterium
ran	Riemerella anatipestifer DSM 15868	prokaryotes,bacteria,bacteroidetes,flavobacteria,flavobacteriales,flavobacteriaceae,riemerella
rba	Rhodopirellula baltica SH 1 (Pirellula sp. strain 1)	prokaryotes,bacteria,planctomycetes,planctomycetacia,planctomycetales,planctomycetaceae,rhodopirellula
rbi	Robiginitalea biformata HTCC2501	prokaryotes,bacteria,bacteroidetes,flavobacteria,flavobacteriales,flavobacteriaceae,robiginitalea
rce	Rhodospirillum centenum SW	prokaryotes,bacteria,proteobacteria,alphaproteobacteria,rhodospirillales,rhodospirillaceae,rhodospirillum
reh	Ralstonia eutropha H16	prokaryotes,bacteria,proteobacteria,betaproteobacteria,burkholderiales,burkholderiaceae,cupriavidus
rer	Rhodococcus erythropolis PR4	prokaryotes,bacteria,actinobacteria,actinobacteridae,actinomycetales,corynebacterineae,nocardiaceae,rhodococcus
reu	Ralstonia eutropha JMP134	prokaryotes,bacteria,proteobacteria,betaproteobacteria,burkholderiales,burkholderiaceae,cupriavidus
rfr	Rhodoferax ferrireducens T118 (DSM 15236)	prokaryotes,bacteria,proteobacteria,betaproteobacteria,burkholderiales,comamonadaceae,albidiferax
rha	Rhodococcus jostii RHA1	prokaryotes,bacteria,actinobacteria,actinobacteridae,actinomycetales,corynebacterineae,nocardiaceae,rhodococcus
rip	Candidatus Riesia pediculicola USDA	prokaryotes,bacteria,proteobacteria,gammaproteobacteria,enterobacteriales,enterobacteriaceae,candidatus riesia
rma	Candidatus Ruthia magnifica Cm endosymbiont of Calyptogena magnifica (hydrothermal vent clam)	prokaryotes,bacteria,proteobacteria,gammaproteobacteria,sulfur-oxidizing symbionts
rmr	Rhodothermus marinus DSM 4252	prokaryotes,bacteria,bacteroidetes,sphingobacteria,sphingobacteriales,rhodothermaceae,rhodothermus
rop	Rhodococcus opacus B4	prokaryotes,bacteria,actinobacteria,actinobacteridae,actinomycetales,corynebacterineae,nocardiaceae,rhodococcus
rpf	Ralstonia pickettii 12D	prokaryotes,bacteria,proteobacteria,betaproteobacteria,burkholderiales,burkholderiaceae,ralstonia
rpi	Ralstonia pickettii 12J	prokaryotes,bacteria,proteobacteria,betaproteobacteria,burkholderiales,burkholderiaceae,ralstonia
rru	Rhodospirillum rubrum ATCC 11170	prokaryotes,bacteria,proteobacteria,alphaproteobacteria,rhodospirillales,rhodospirillaceae,rhodospirillum
rsc	Ralstonia solanacearum CFBP2957	prokaryotes,bacteria,proteobacteria,betaproteobacteria,burkholderiales,burkholderiaceae,ralstonia
rsd	Uncultured Termite group 1 bacterium phylotype Rs-D17	prokaryotes,bacteria,elusimicrobia,environmental samples
rsl	Ralstonia solanacearum PSI07	prokaryotes,bacteria,proteobacteria,betaproteobacteria,burkholderiales,burkholderiaceae,ralstonia
rso	Ralstonia solanacearum GMI1000	prokaryotes,bacteria,proteobacteria,betaproteobacteria,burkholderiales,burkholderiaceae,ralstonia
rva	Rhodomicrobium vannielii ATCC 17100	prokaryotes,bacteria,proteobacteria,alphaproteobacteria,rhizobiales,hyphomicrobiaceae,rhodomicrobium
rxy	Rubrobacter xylanophilus DSM 9941	prokaryotes,bacteria,actinobacteria,rubrobacteridae,rubrobacterales,rubrobacterineae,rubrobacteraceae,rubrobacter
saf	Sulfurihydrogenibium azorense Az-Fu1	prokaryotes,bacteria,aquificae,aquificales,hydrogenothermaceae,sulfurihydrogenibium
sal	Sphingopyxis alaskensis RB2256	prokaryotes,bacteria,proteobacteria,alphaproteobacteria,sphingomonadales,sphingomonadaceae,sphingopyxis
sat	Syntrophus aciditrophicus SB	prokaryotes,bacteria,proteobacteria,deltaproteobacteria,syntrophobacterales,syntrophaceae,syntrophus
saz	Shewanella amazonensis SB2B	prokaryotes,bacteria,proteobacteria,gammaproteobacteria,alteromonadales,shewanellaceae,shewanella
sbc	Shigella boydii CDC 3083-94	prokaryotes,bacteria,proteobacteria,gammaproteobacteria,enterobacteriales,enterobacteriaceae,shigella
sbl	Shewanella baltica OS155	prokaryotes,bacteria,proteobacteria,gammaproteobacteria,alteromonadales,shewanellaceae,shewanella
sbm	Shewanella baltica OS185	prokaryotes,bacteria,proteobacteria,gammaproteobacteria,alteromonadales,shewanellaceae,shewanella
sbo	Shigella boydii Sb227	prokaryotes,bacteria,proteobacteria,gammaproteobacteria,enterobacteriales,enterobacteriaceae,shigella
sbp	Shewanella baltica OS223	prokaryotes,bacteria,proteobacteria,gammaproteobacteria,alteromonadales,shewanellaceae,shewanella
scl	Sorangium cellulosum So ce 56	prokaryotes,bacteria,proteobacteria,deltaproteobacteria,myxococcales,sorangiineae,polyangiaceae,sorangium
sde	Saccharophagus degradans 2-40	prokaryotes,bacteria,proteobacteria,gammaproteobacteria,alteromonadales,alteromonadaceae,saccharophagus
sdl	Sulfurospirillum deleyianum DSM 6946	prokaryotes,bacteria,proteobacteria,epsilonproteobacteria,campylobacterales,campylobacteraceae,sulfurospirillum
sdn	Shewanella denitrificans OS217	prokaryotes,bacteria,proteobacteria,gammaproteobacteria,alteromonadales,shewanellaceae,shewanella
sdy	Shigella dysenteriae Sd197	prokaryotes,bacteria,proteobacteria,gammaproteobacteria,enterobacteriales,enterobacteriaceae,shigella
sea	Salmonella enterica subsp. enterica serovar Agona SL483	prokaryotes,bacteria,proteobacteria,gammaproteobacteria,enterobacteriales,enterobacteriaceae,salmonella,salmonella enterica subsp. enterica serovar agona
sec	Salmonella enterica subsp. enterica serovar Choleraesuis SC-B67	prokaryotes,bacteria,proteobacteria,gammaproteobacteria,enterobacteriales,enterobacteriaceae,salmonella,salmonella enterica subsp. enterica serovar choleraesuis
sed	Salmonella enterica subsp. enterica serovar Dublin CT_02021853	prokaryotes,bacteria,proteobacteria,gammaproteobacteria,enterobacteriales,enterobacteriaceae,salmonella,salmonella enterica subsp. enterica serovar dublin
see	Salmonella enterica subsp. enterica serovar Newport SL254	prokaryotes,bacteria,proteobacteria,gammaproteobacteria,enterobacteriales,enterobacteriaceae,salmonella,salmonella enterica subsp. enterica serovar newport
seg	Salmonella enterica subsp. enterica serovar Gallinarum 287/91	prokaryotes,bacteria,proteobacteria,gammaproteobacteria,enterobacteriales,enterobacteriaceae,salmonella,salmonella enterica subsp. enterica serovar gallinarum
seh	Salmonella enterica subsp. enterica serovar Heidelberg SL476	prokaryotes,bacteria,proteobacteria,gammaproteobacteria,enterobacteriales,enterobacteriaceae,salmonella,salmonella enterica subsp. enterica serovar heidelberg
sei	Salmonella enterica subsp. enterica serovar Paratyphi C RKS4594	prokaryotes,bacteria,proteobacteria,gammaproteobacteria,enterobacteriales,enterobacteriaceae,salmonella,salmonella enterica subsp. enterica serovar paratyphi c
sek	Salmonella enterica subsp. enterica serovar Paratyphi A AKU_12601	prokaryotes,bacteria,proteobacteria,gammaproteobacteria,enterobacteriales,enterobacteriaceae,salmonella
ses	Salmonella enterica subsp. arizonae serovar 62:z4 z23:--	prokaryotes,bacteria,proteobacteria,gammaproteobacteria,enterobacteriales,enterobacteriaceae,salmonella
set	Salmonella enterica subsp. enterica serovar Enteritidis P125109	prokaryotes,bacteria,proteobacteria,gammaproteobacteria,enterobacteriales,enterobacteriaceae,salmonella,salmonella enterica subsp. enterica serovar enteritidis
sew	Salmonella enterica subsp. enterica serovar Schwarzengrund CVM19633	prokaryotes,bacteria,proteobacteria,gammaproteobacteria,enterobacteriales,enterobacteriaceae,salmonella
sfl	Shigella flexneri 301 (serotype 2a)	prokaryotes,bacteria,proteobacteria,gammaproteobacteria,enterobacteriales,enterobacteriaceae,shigella
sfr	Shewanella frigidimarina NCIMB 400	prokaryotes,bacteria,proteobacteria,gammaproteobacteria,alteromonadales,shewanellaceae,shewanella
sfu	Syntrophobacter fumaroxidans MPOB	prokaryotes,bacteria,proteobacteria,deltaproteobacteria,syntrophobacterales,syntrophobacteraceae,syntrophobacter
sfv	Shigella flexneri 8401 (serotype 5b)	prokaryotes,bacteria,proteobacteria,gammaproteobacteria,enterobacteriales,enterobacteriaceae,shigella
sfx	Shigella flexneri 2457T (serotype 2a)	prokaryotes,bacteria,proteobacteria,gammaproteobacteria,enterobacteriales,enterobacteriaceae,shigella
sgl	Sodalis glossinidius morsitans endosymbiont of Glossina spp. (tsetse flies)	prokaryotes,bacteria,proteobacteria,gammaproteobacteria,enterobacteriales,enterobacteriaceae,sodalis
sha	Staphylococcus haemolyticus JCSC1435	prokaryotes,bacteria,firmicutes,bacillales,staphylococcus
she	Shewanella sp. MR-4	prokaryotes,bacteria,proteobacteria,gammaproteobacteria,alteromonadales,shewanellaceae,shewanella
shl	Shewanella halifaxensis HAW-EB4	prokaryotes,bacteria,proteobacteria,gammaproteobacteria,alteromonadales,shewanellaceae,shewanella
shm	Shewanella sp. MR-7	prokaryotes,bacteria,proteobacteria,gammaproteobacteria,alteromonadales,shewanellaceae,shewanella
shn	Shewanella sp. ANA-3	prokaryotes,bacteria,proteobacteria,gammaproteobacteria,alteromonadales,shewanellaceae,shewanella
shw	Shewanella sp. W3-18-1	prokaryotes,bacteria,proteobacteria,gammaproteobacteria,alteromonadales,shewanellaceae,shewanella
sjp	Sphingobium japonicum UT26S	prokaryotes,bacteria,proteobacteria,alphaproteobacteria,sphingomonadales,sphingomonadaceae,sphingobium
ske	Sanguibacter keddieii DSM 10542	prokaryotes,bacteria,actinobacteria,actinobacteridae,actinomycetales,micrococcineae,sanguibacteraceae,sanguibacter
sku	Sulfuricurvum kujiense DSM 16994	prokaryotes,bacteria,proteobacteria,epsilonproteobacteria,campylobacterales,helicobacteraceae,sulfuricurvum
sli	Spirosoma linguale DSM 74	prokaryotes,bacteria,bacteroidetes,cytophagia,cytophagales,cytophagaceae,spirosoma
slo	Shewanella loihica PV-4	prokaryotes,bacteria,proteobacteria,gammaproteobacteria,alteromonadales,shewanellaceae,shewanella
slp	Syntrophothermus lipocalidus DSM 12680	prokaryotes,bacteria,firmicutes,clostridia,clostridiales,syntrophomonadaceae,syntrophothermus
slt	Sideroxydans lithotrophicus ES-1	prokaryotes,bacteria,proteobacteria,betaproteobacteria,gallionellales,gallionellaceae,sideroxydans
sml	Stenotrophomonas maltophilia K279a	prokaryotes,bacteria,proteobacteria,gammaproteobacteria,xanthomonadales,xanthomonadaceae,stenotrophomonas
smt	Stenotrophomonas maltophilia R551-3	prokaryotes,bacteria,proteobacteria,gammaproteobacteria,xanthomonadales,xanthomonadaceae,stenotrophomonas
sna	Stackebrandtia nassauensis DSM 44728	prokaryotes,bacteria,actinobacteria,actinobacteridae,actinomycetales,glycomycineae,glycomycetaceae,stackebrandtia
sno	Starkeya novella DSM 506	prokaryotes,bacteria,proteobacteria,alphaproteobacteria,rhizobiales,xanthobacteraceae,starkeya
son	Shewanella oneidensis MR-1	prokaryotes,bacteria,proteobacteria,gammaproteobacteria,alteromonadales,shewanellaceae,shewanella
spc	Shewanella putrefaciens CN-32	prokaryotes,bacteria,proteobacteria,gammaproteobacteria,alteromonadales,shewanellaceae,shewanella
spe	Serratia proteamaculans 568	prokaryotes,bacteria,proteobacteria,gammaproteobacteria,enterobacteriales,enterobacteriaceae,serratia
spl	Shewanella pealeana ATCC 700345	prokaryotes,bacteria,proteobacteria,gammaproteobacteria,alteromonadales,shewanellaceae,shewanella
spn	Streptococcus pneumoniae TIGR4 (virulent serotype 4)	prokaryotes,bacteria,firmicutes,lactobacillales,streptococcaceae,streptococcus
spq	Salmonella enterica subsp. enterica serovar Paratyphi B	prokaryotes,bacteria,proteobacteria,gammaproteobacteria,enterobacteriales,enterobacteriaceae,salmonella,salmonella enterica subsp. enterica serovar paratyphi b
spt	Salmonella enterica subsp. enterica serovar Paratyphi A ATCC 9150	prokaryotes,bacteria,proteobacteria,gammaproteobacteria,enterobacteriales,enterobacteriaceae,salmonella
srm	Salinibacter ruber	prokaryotes,bacteria,bacteroidetes,sphingobacteria,sphingobacteriales,rhodothermaceae,salinibacter
srt	Segniliparus rotundus DSM 44985	prokaryotes,bacteria,actinobacteria,actinobacteridae,actinomycetales,corynebacterineae,segniliparaceae,segniliparus
sru	Salinibacter ruber DSM 13855	prokaryotes,bacteria,bacteroidetes,sphingobacteria,sphingobacteriales,rhodothermaceae,salinibacter
sse	Shewanella sediminis HAW-EB3	prokaryotes,bacteria,proteobacteria,gammaproteobacteria,alteromonadales,shewanellaceae,shewanella
ssn	Shigella sonnei Ss046	prokaryotes,bacteria,proteobacteria,gammaproteobacteria,enterobacteriales,enterobacteriaceae,shigella
sta	Spirochaeta thermophila DSM 6192	prokaryotes,bacteria,spirochaetes,spirochaetales,spirochaetaceae,spirochaeta
stm	Salmonella enterica subsp. enterica serovar Typhimurium LT2 (Salmonella typhimurium LT2)	prokaryotes,bacteria,proteobacteria,gammaproteobacteria,enterobacteriales,enterobacteriaceae,salmonella,salmonella enterica subsp. enterica serovar typhimurium
stt	Salmonella enterica subsp. enterica serovar Typhi Ty2	prokaryotes,bacteria,proteobacteria,gammaproteobacteria,enterobacteriales,enterobacteriaceae,salmonella,salmonella enterica subsp. enterica serovar typhi
sty	Salmonella enterica subsp. enterica serovar Typhi CT18 (Salmonella typhi CT18)	prokaryotes,bacteria,proteobacteria,gammaproteobacteria,enterobacteriales,enterobacteriaceae,salmonella,salmonella enterica subsp. enterica serovar typhi
sua	Sulfurimonas autotrophica DSM 16294	prokaryotes,bacteria,proteobacteria,epsilonproteobacteria,campylobacterales,helicobacteraceae,sulfurimonas
sul	Sulfurihydrogenibium sp. YO3AOP1	prokaryotes,bacteria,aquificae,aquificales,hydrogenothermaceae,sulfurihydrogenibium
sun	Sulfurovum sp. NBC37-1	prokaryotes,bacteria,proteobacteria,epsilonproteobacteria,sulfurovum
sus	Solibacter usitatus Ellin6076	prokaryotes,bacteria,acidobacteria,solibacteres,solibacterales,solibacteraceae,candidatus solibacter
svi	Saccharomonospora viridis DSM 43017	prokaryotes,bacteria,actinobacteria,actinobacteridae,actinomycetales,pseudonocardineae,pseudonocardiaceae,saccharomonospora
svo	Shewanella violacea DSS12	prokaryotes,bacteria,proteobacteria,gammaproteobacteria,alteromonadales,shewanellaceae,shewanella
swd	Shewanella woodyi ATCC 51908	prokaryotes,bacteria,proteobacteria,gammaproteobacteria,alteromonadales,shewanellaceae,shewanella
swi	Sphingomonas wittichii RW1	prokaryotes,bacteria,proteobacteria,alphaproteobacteria,sphingomonadales,sphingomonadaceae,sphingomonas
swo	Syntrophomonas wolfei subsp. wolfei str. Goettingen	prokaryotes,bacteria,firmicutes,clostridia,clostridiales,syntrophomonadaceae,syntrophomonas
swp	Shewanella piezotolerans WP3	prokaryotes,bacteria,proteobacteria,gammaproteobacteria,alteromonadales,shewanellaceae,shewanella
syc	Synechococcus elongatus PCC6301	prokaryotes,bacteria,cyanobacteria,chroococcales,synechococcus
syd	Synechococcus sp. CC9605	prokaryotes,bacteria,cyanobacteria,chroococcales,synechococcus
sye	Synechococcus sp. CC9902	prokaryotes,bacteria,cyanobacteria,chroococcales,synechococcus
syf	Synechococcus elongatus PCC 7942	prokaryotes,bacteria,cyanobacteria,chroococcales,synechococcus
syg	Synechococcus sp. CC9311	prokaryotes,bacteria,cyanobacteria,chroococcales,synechococcus
syn	Synechocystis sp. PCC 6803	prokaryotes,bacteria,cyanobacteria,chroococcales,synechocystis
syp	Synechococcus sp. PCC 7002	prokaryotes,bacteria,cyanobacteria,chroococcales,synechococcus
syr	Synechococcus sp. RCC307	prokaryotes,bacteria,cyanobacteria,chroococcales,synechococcus
syw	Synechococcus sp. WH 8102	prokaryotes,bacteria,cyanobacteria,chroococcales,synechococcus
syx	Synechococcus sp. WH 7803	prokaryotes,bacteria,cyanobacteria,chroococcales,synechococcus
taf	Thermosipho africanus TCF52B	prokaryotes,bacteria,thermotogae,thermotogales,thermotogaceae,thermosipho
tai	Thermanaerovibrio acidaminovorans DSM 6589	prokaryotes,bacteria,synergistetes,synergistia,synergistales,synergistaceae,thermanaerovibrio
tau	Tolumonas auensis DSM 9187	prokaryotes,bacteria,proteobacteria,gammaproteobacteria,aeromonadales,aeromonadaceae,tolumonas
tbd	Thiobacillus denitrificans ATCC 25259	prokaryotes,bacteria,proteobacteria,betaproteobacteria,hydrogenophilales,hydrogenophilaceae,thiobacillus
tcu	Thermomonospora curvata DSM 43183	prokaryotes,bacteria,actinobacteria,actinobacteridae,actinomycetales,streptosporangineae,thermomonosporaceae,thermomonospora
tcx	Thiomicrospira crunogena XCL-2	prokaryotes,bacteria,proteobacteria,gammaproteobacteria,thiotrichales,piscirickettsiaceae,thiomicrospira
tdn	Sulfurimonas denitrificans DSM 1251	prokaryotes,bacteria,proteobacteria,epsilonproteobacteria,campylobacterales,helicobacteraceae,sulfurimonas
tel	Thermosynechococcus elongatus BP-1	prokaryotes,bacteria,cyanobacteria,chroococcales,thermosynechococcus
ter	Trichodesmium erythraeum IMS101	prokaryotes,bacteria,cyanobacteria,oscillatoriales,trichodesmium
tin	Thiomonas intermedia K12	prokaryotes,bacteria,proteobacteria,betaproteobacteria,burkholderiales,thiomonas
tjr	Thermincola potens JR	prokaryotes,bacteria,firmicutes,clostridia,clostridiales,peptococcaceae,thermincola
tma	Thermotoga maritima MSB8	prokaryotes,bacteria,thermotogae,thermotogales,thermotogaceae,thermotoga
tme	Thermosipho melanesiensis BI429	prokaryotes,bacteria,thermotogae,thermotogales,thermotogaceae,thermosipho
tmz	Thauera sp. MZ1T	prokaryotes,bacteria,proteobacteria,betaproteobacteria,rhodocyclales,rhodocyclaceae,thauera
tna	Thermotoga neapolitana DSM 4359	prokaryotes,bacteria,thermotogae,thermotogales,thermotogaceae,thermotoga
tnp	Thermotoga naphthophila RKU-10	prokaryotes,bacteria,thermotogae,thermotogales,thermotogaceae,thermotoga
tpr	Tsukamurella paurometabola DSM 20162	prokaryotes,bacteria,actinobacteria,actinobacteridae,actinomycetales,corynebacterineae,tsukamurellaceae,tsukamurella
tpt	Thermotoga petrophila RKU-1	prokaryotes,bacteria,thermotogae,thermotogales,thermotogaceae,thermotoga
tra	Truepera radiovictrix DSM 17093	prokaryotes,bacteria,deinococcus-thermus,deinococci,deinococcales,trueperaceae,truepera
tro	Thermomicrobium roseum DSM 5159	prokaryotes,bacteria,chloroflexi,thermomicrobiales,thermomicrobiaceae,thermomicrobium
trq	Thermotoga sp. RQ2	prokaryotes,bacteria,thermotogae,thermotogales,thermotogaceae,thermotoga
tth	Thermus thermophilus HB27	prokaryotes,bacteria,deinococcus-thermus,deinococci,thermales,thermaceae,thermus
ttj	Thermus thermophilus HB8	prokaryotes,bacteria,deinococcus-thermus,deinococci,thermales,thermaceae,thermus
ttu	Teredinibacter turnerae T7901	prokaryotes,bacteria,proteobacteria,gammaproteobacteria,alteromonadales,alteromonadales genera incertae sedis,teredinibacter
twh	Tropheryma whipplei Twist	prokaryotes,bacteria,actinobacteria,actinobacteridae,actinomycetales,micrococcineae,tropheryma
tws	Tropheryma whipplei TW08/27	prokaryotes,bacteria,actinobacteria,actinobacteridae,actinomycetales,micrococcineae,tropheryma
tye	Thermodesulfovibrio yellowstonii DSM 11347	prokaryotes,bacteria,nitrospirae,nitrospirales,nitrospiraceae,thermodesulfovibrio
vap	Variovorax paradoxus S110	prokaryotes,bacteria,proteobacteria,betaproteobacteria,burkholderiales,comamonadaceae,variovorax
vch	Vibrio cholerae El Tor N16961 (biovar eltor)	prokaryotes,bacteria,proteobacteria,gammaproteobacteria,vibrionales,vibrionaceae,vibrio
vei	Verminephrobacter eiseniae EF01-2	prokaryotes,bacteria,proteobacteria,betaproteobacteria,burkholderiales,comamonadaceae,verminephrobacter
vok	Candidatus Vesicomyosocius okutanii HA endosymbiont of Calyptogena okutanii (deep-sea clam)	prokaryotes,bacteria,proteobacteria,gammaproteobacteria,sulfur-oxidizing symbionts
vpr	Veillonella parvula DSM 2008	prokaryotes,bacteria,firmicutes,clostridia,clostridiales,veillonellaceae,veillonella
wbm	Wolbachia wBm endosymbiont of Brugia malayi TRS	prokaryotes,bacteria,proteobacteria,alphaproteobacteria,rickettsiales,anaplasmataceae,wolbachieae,wolbachia
wbr	Wigglesworthia glossinidia (Wigglesworthia brevipalpis) endosymbiont of Glossina brevipalpis (tsetse fly)	prokaryotes,bacteria,proteobacteria,gammaproteobacteria,enterobacteriales,enterobacteriaceae,wigglesworthia
wch	Waddlia chondrophila WSU 86-1044	prokaryotes,bacteria,chlamydiae,chlamydiales,waddliaceae,waddlia
wol	Wolbachia sp. wMel endosymbiont of Drosophila melanogaster (fruit fly)	prokaryotes,bacteria,proteobacteria,alphaproteobacteria,rickettsiales,anaplasmataceae,wolbachieae,wolbachia
wpi	Wolbachia pipientis endosymbiont of Culex quinquefasciatus Pel (mosquito)	prokaryotes,bacteria,proteobacteria,alphaproteobacteria,rickettsiales,anaplasmataceae,wolbachieae,wolbachia
wri	Wolbachia sp. wRi endosymbiont of Drosophila simulans	prokaryotes,bacteria,proteobacteria,alphaproteobacteria,rickettsiales,anaplasmataceae,wolbachieae,wolbachia
wsu	Wolinella succinogenes DSM 1740	prokaryotes,bacteria,proteobacteria,epsilonproteobacteria,campylobacterales,helicobacteraceae,wolinella
xac	Xanthomonas axonopodis pv. citri 306	prokaryotes,bacteria,proteobacteria,gammaproteobacteria,xanthomonadales,xanthomonadaceae,xanthomonas
xal	Xanthomonas albilineans	prokaryotes,bacteria,proteobacteria,gammaproteobacteria,xanthomonadales,xanthomonadaceae,xanthomonas
xau	Xanthobacter autotrophicus Py2	prokaryotes,bacteria,proteobacteria,alphaproteobacteria,rhizobiales,xanthobacteraceae,xanthobacter
xbo	Xenorhabdus bovienii SS-2004	prokaryotes,bacteria,proteobacteria,gammaproteobacteria,enterobacteriales,enterobacteriaceae,xenorhabdus
xca	Xanthomonas campestris pv. campestris B100	prokaryotes,bacteria,proteobacteria,gammaproteobacteria,xanthomonadales,xanthomonadaceae,xanthomonas
xcb	Xanthomonas campestris pv. campestris 8004 (Beijing)	prokaryotes,bacteria,proteobacteria,gammaproteobacteria,xanthomonadales,xanthomonadaceae,xanthomonas
xcc	Xanthomonas campestris pv. campestris ATCC 33913	prokaryotes,bacteria,proteobacteria,gammaproteobacteria,xanthomonadales,xanthomonadaceae,xanthomonas
xfa	Xylella fastidiosa 9a5c	prokaryotes,bacteria,proteobacteria,gammaproteobacteria,xanthomonadales,xanthomonadaceae,xylella
xfm	Xylella fastidiosa M12	prokaryotes,bacteria,proteobacteria,gammaproteobacteria,xanthomonadales,xanthomonadaceae,xylella
xfn	Xylella fastidiosa M23	prokaryotes,bacteria,proteobacteria,gammaproteobacteria,xanthomonadales,xanthomonadaceae,xylella
xft	Xylella fastidiosa Temecula1	prokaryotes,bacteria,proteobacteria,gammaproteobacteria,xanthomonadales,xanthomonadaceae,xylella
xne	Xenorhabdus nematophila ATCC 19061	prokaryotes,bacteria,proteobacteria,gammaproteobacteria,enterobacteriales,enterobacteriaceae,xenorhabdus
xom	Xanthomonas oryzae pv. oryzae MAFF 311018	prokaryotes,bacteria,proteobacteria,gammaproteobacteria,xanthomonadales,xanthomonadaceae,xanthomonas
xoo	Xanthomonas oryzae pv. oryzae KACC10331	prokaryotes,bacteria,proteobacteria,gammaproteobacteria,xanthomonadales,xanthomonadaceae,xanthomonas
xop	Xanthomonas oryzae pv. oryzae PXO99A	prokaryotes,bacteria,proteobacteria,gammaproteobacteria,xanthomonadales,xanthomonadaceae,xanthomonas
yen	Yersinia enterocolitica subsp. enterocolitica 8081	prokaryotes,bacteria,proteobacteria,gammaproteobacteria,enterobacteriales,enterobacteriaceae,yersinia
ypa	Yersinia pestis Antiqua (biovar Antiqua)	prokaryotes,bacteria,proteobacteria,gammaproteobacteria,enterobacteriales,enterobacteriaceae,yersinia
ypb	Yersinia pseudotuberculosis PB1/+	prokaryotes,bacteria,proteobacteria,gammaproteobacteria,enterobacteriales,enterobacteriaceae,yersinia
ype	Yersinia pestis CO92 (biovar Orientalis)	prokaryotes,bacteria,proteobacteria,gammaproteobacteria,enterobacteriales,enterobacteriaceae,yersinia
ypg	Yersinia pestis Angola (virulent Pestoides isolate)	prokaryotes,bacteria,proteobacteria,gammaproteobacteria,enterobacteriales,enterobacteriaceae,yersinia
ypi	Yersinia pseudotuberculosis IP31758 (serotype O:1b)	prokaryotes,bacteria,proteobacteria,gammaproteobacteria,enterobacteriales,enterobacteriaceae,yersinia
ypk	Yersinia pestis KIM 10 (biovar Mediaevalis)	prokaryotes,bacteria,proteobacteria,gammaproteobacteria,enterobacteriales,enterobacteriaceae,yersinia
ypm	Yersinia pestis 91001 (biovar Microtus)	prokaryotes,bacteria,proteobacteria,gammaproteobacteria,enterobacteriales,enterobacteriaceae,yersinia
ypn	Yersinia pestis Nepal516 (biovar Antiqua)	prokaryotes,bacteria,proteobacteria,gammaproteobacteria,enterobacteriales,enterobacteriaceae,yersinia
ypp	Yersinia pestis Pestoides F	prokaryotes,bacteria,proteobacteria,gammaproteobacteria,enterobacteriales,enterobacteriaceae,yersinia
yps	Yersinia pseudotuberculosis IP32953 (serotype I)	prokaryotes,bacteria,proteobacteria,gammaproteobacteria,enterobacteriales,enterobacteriaceae,yersinia
ypy	Yersinia pseudotuberculosis YPIII	prokaryotes,bacteria,proteobacteria,gammaproteobacteria,enterobacteriales,enterobacteriaceae,yersinia
ypz	Yersinia pestis Z176003	prokaryotes,bacteria,proteobacteria,gammaproteobacteria,enterobacteriales,enterobacteriaceae,yersinia
zin	Candidatus Zinderia insecticola CARI	prokaryotes,bacteria,proteobacteria,betaproteobacteria,burkholderiales,oxalobacteraceae,candidatus zinderia
zmn	Zymomonas mobilis subsp. mobilis NCIMB 11163	prokaryotes,bacteria,proteobacteria,alphaproteobacteria,sphingomonadales,sphingomonadaceae,zymomonas
zmo	Zymomonas mobilis subsp. mobilis ZM4	prokaryotes,bacteria,proteobacteria,alphaproteobacteria,sphingomonadales,sphingomonadaceae,zymomonas
zpr	Zunongwangia profunda SM-A87	prokaryotes,bacteria,bacteroidetes,flavobacteria,flavobacteriales,flavobacteriaceae,zunongwangia
