# Supplementary material for: Extensive Identification of Bacterial Riboflavin Transporters and Their Distribution across Bacterial Species
Source: PLoS One. 2015 May 4;10(5):e0126124. doi: 10.1371/journal.pone.0126124 (PMC4418817; doi:10.1371/journal.pone.0126124)
Supplement: S4 Dataset — (XLSX) [file pone.0126124.s004.xlsx]

## Sheet: Hoja1
	S4 Dataset. Bacteria lacking the riboflavin biosynthetic pathway and genes encoding known riboflavin transporters.
aas	Candidatus Amoebophilus asiaticus 5a2	prokaryotes,bacteria,bacteroidetes,candidatus amoebophilus
aps	Candidatus Azobacteroides pseudotrichonymphae genomovar. CFP2 endosymbiont of Coptotermes formosanus (Formosan subterranean termite)	prokaryotes,bacteria,bacteroidetes,bacteroidia,bacteroidales,candidatus azobacteroides
ayw	Aster yellows witches'-broom phytoplasma AYWB	prokaryotes,bacteria,tenericutes,mollicutes,acholeplasmatales,acholeplasmataceae,candidatus phytoplasma,candidatus phytoplasma asteris
baf	Borrelia afzelii PKo	prokaryotes,bacteria,spirochaetes,spirochaetales,spirochaetaceae,borrelia,borrelia burgdorferi group
bbu	Borrelia burgdorferi B31	prokaryotes,bacteria,spirochaetes,spirochaetales,spirochaetaceae,borrelia,borrelia burgdorferi group
bbz	Borrelia burgdorferi ZS7	prokaryotes,bacteria,spirochaetes,spirochaetales,spirochaetaceae,borrelia,borrelia burgdorferi group
bcc	Buchnera aphidicola Cc endosymbiont of Cinara cedri	prokaryotes,bacteria,proteobacteria,gammaproteobacteria,enterobacteriales,enterobacteriaceae,buchnera
bdu	Borrelia duttonii Ly	prokaryotes,bacteria,spirochaetes,spirochaetales,spirochaetaceae,borrelia
bga	Borrelia garinii PBi	prokaryotes,bacteria,spirochaetes,spirochaetales,spirochaetaceae,borrelia,borrelia burgdorferi group
bhr	Borrelia hermsii DAH	prokaryotes,bacteria,spirochaetes,spirochaetales,spirochaetaceae,borrelia
blj	Bifidobacterium longum DJO10A	prokaryotes,bacteria,actinobacteria,actinobacteridae,bifidobacteriales,bifidobacteriaceae,bifidobacterium
bre	Borrelia recurrentis A1	prokaryotes,bacteria,spirochaetes,spirochaetales,spirochaetaceae,borrelia
btu	Borrelia turicatae 91E135	prokaryotes,bacteria,spirochaetes,spirochaetales,spirochaetaceae,borrelia
cak	Caulobacter sp. K31	prokaryotes,bacteria,proteobacteria,alphaproteobacteria,caulobacterales,caulobacteraceae,caulobacter
crp	Candidatus Carsonella ruddii PV endosymbiont of Pachypsylla venusta (hackberry petiole gall psyllid)	prokaryotes,bacteria,proteobacteria,gammaproteobacteria,candidatus carsonella
cse	Caulobacter segnis ATCC 21756	prokaryotes,bacteria,proteobacteria,alphaproteobacteria,caulobacterales,caulobacteraceae,caulobacter
emi	Elusimicrobium minutum Pei191	prokaryotes,bacteria,elusimicrobia,elusimicrobia (class),elusimicrobiales,elusimicrobiaceae,elusimicrobium
fbc	Maribacter sp. HTCC2170	prokaryotes,bacteria,bacteroidetes,flavobacteria,flavobacteriales,flavobacteriaceae,maribacter
lam	Lactobacillus amylovorus GRL 1112	prokaryotes,bacteria,firmicutes,lactobacillales,lactobacillaceae,lactobacillus
maa	Mycoplasma agalactiae PG2	prokaryotes,bacteria,tenericutes,mollicutes,mycoplasmataceae,mycoplasma
mal	Mycoplasma agalactiae 5632	prokaryotes,bacteria,tenericutes,mollicutes,mycoplasmataceae,mycoplasma
mat	Mycoplasma arthritidis 158L3-1	prokaryotes,bacteria,tenericutes,mollicutes,mycoplasmataceae,mycoplasma
mbv	Mycoplasma bovis PG45	prokaryotes,bacteria,tenericutes,mollicutes,mycoplasmataceae,mycoplasma
mcd	Mycoplasma crocodyli MP145	prokaryotes,bacteria,tenericutes,mollicutes,mycoplasmataceae,mycoplasma
mco	Mycoplasma conjunctivae	prokaryotes,bacteria,tenericutes,mollicutes,mycoplasmataceae,mycoplasma
mcp	Mycoplasma capricolum subsp. capricolum ATCC 27343	prokaryotes,bacteria,tenericutes,mollicutes,mycoplasmataceae,mycoplasma
mfr	Mycoplasma fermentans JER	prokaryotes,bacteria,tenericutes,mollicutes,mycoplasmataceae,mycoplasma
mga	Mycoplasma gallisepticum R(low)	prokaryotes,bacteria,tenericutes,mollicutes,mycoplasmataceae,mycoplasma
mge	Mycoplasma genitalium G-37	prokaryotes,bacteria,tenericutes,mollicutes,mycoplasmataceae,mycoplasma
mhj	Mycoplasma hyopneumoniae J	prokaryotes,bacteria,tenericutes,mollicutes,mycoplasmataceae,mycoplasma
mho	Mycoplasma hominis	prokaryotes,bacteria,tenericutes,mollicutes,mycoplasmataceae,mycoplasma
mhp	Mycoplasma hyopneumoniae 7448	prokaryotes,bacteria,tenericutes,mollicutes,mycoplasmataceae,mycoplasma
mhr	Mycoplasma hyorhinis HUB-1	prokaryotes,bacteria,tenericutes,mollicutes,mycoplasmataceae,mycoplasma
mhy	Mycoplasma hyopneumoniae 232	prokaryotes,bacteria,tenericutes,mollicutes,mycoplasmataceae,mycoplasma
mlc	Mycoplasma leachii PG50	prokaryotes,bacteria,tenericutes,mollicutes,mycoplasmataceae,mycoplasma
mmy	Mycoplasma mycoides subsp. mycoides SC PG1	prokaryotes,bacteria,tenericutes,mollicutes,mycoplasmataceae,mycoplasma
mpe	Mycoplasma penetrans HF-2	prokaryotes,bacteria,tenericutes,mollicutes,mycoplasmataceae,mycoplasma
mpn	Mycoplasma pneumoniae M129	prokaryotes,bacteria,tenericutes,mollicutes,mycoplasmataceae,mycoplasma
mpu	Mycoplasma pulmonis UAB CTIP	prokaryotes,bacteria,tenericutes,mollicutes,mycoplasmataceae,mycoplasma
msy	Mycoplasma synoviae 53	prokaryotes,bacteria,tenericutes,mollicutes,mycoplasmataceae,mycoplasma
ots	Orientia tsutsugamushi Boryong	prokaryotes,bacteria,proteobacteria,alphaproteobacteria,rickettsiales,rickettsiaceae,rickettsieae,orientia
ott	Orientia tsutsugamushi Ikeda	prokaryotes,bacteria,proteobacteria,alphaproteobacteria,rickettsiales,rickettsiaceae,rickettsieae,orientia
pal	Candidatus Phytoplasma australiense	prokaryotes,bacteria,tenericutes,mollicutes,acholeplasmatales,acholeplasmataceae,candidatus phytoplasma,16srxii (stolbur group)
pml	Candidatus Phytoplasma mali	prokaryotes,bacteria,tenericutes,mollicutes,acholeplasmatales,acholeplasmataceae,candidatus phytoplasma,16srx (apple proliferation group)
pmo	Petrotoga mobilis SJ95	prokaryotes,bacteria,thermotogae,thermotogales,thermotogaceae,petrotoga
poy	Onion yellows phytoplasma OY-M	prokaryotes,bacteria,tenericutes,mollicutes,acholeplasmatales,acholeplasmataceae,candidatus phytoplasma,candidatus phytoplasma asteris
raf	Rickettsia africae ESF-5	prokaryotes,bacteria,proteobacteria,alphaproteobacteria,rickettsiales,rickettsiaceae,rickettsieae,rickettsia,spotted fever group
rak	Rickettsia akari Hartford	prokaryotes,bacteria,proteobacteria,alphaproteobacteria,rickettsiales,rickettsiaceae,rickettsieae,rickettsia,spotted fever group
rbe	Rickettsia bellii RML369-C	prokaryotes,bacteria,proteobacteria,alphaproteobacteria,rickettsiales,rickettsiaceae,rickettsieae,rickettsia
rbo	Rickettsia bellii OSU 85-389	prokaryotes,bacteria,proteobacteria,alphaproteobacteria,rickettsiales,rickettsiaceae,rickettsieae,rickettsia
rcm	Rickettsia canadensis McKiel	prokaryotes,bacteria,proteobacteria,alphaproteobacteria,rickettsiales,rickettsiaceae,rickettsieae,rickettsia,typhus group
rco	Rickettsia conorii Malish 7	prokaryotes,bacteria,proteobacteria,alphaproteobacteria,rickettsiales,rickettsiaceae,rickettsieae,rickettsia,spotted fever group
rfe	Rickettsia felis URRWXCal2	prokaryotes,bacteria,proteobacteria,alphaproteobacteria,rickettsiales,rickettsiaceae,rickettsieae,rickettsia,spotted fever group
rms	Rickettsia massiliae MTU5	prokaryotes,bacteria,proteobacteria,alphaproteobacteria,rickettsiales,rickettsiaceae,rickettsieae,rickettsia,spotted fever group
rpk	Rickettsia peacockii Rustic	prokaryotes,bacteria,proteobacteria,alphaproteobacteria,rickettsiales,rickettsiaceae,rickettsieae,rickettsia,spotted fever group
rpr	Rickettsia prowazekii Madrid E	prokaryotes,bacteria,proteobacteria,alphaproteobacteria,rickettsiales,rickettsiaceae,rickettsieae,rickettsia,typhus group
rri	Rickettsia rickettsii Sheila Smith	prokaryotes,bacteria,proteobacteria,alphaproteobacteria,rickettsiales,rickettsiaceae,rickettsieae,rickettsia,spotted fever group
rrj	Rickettsia rickettsii Iowa	prokaryotes,bacteria,proteobacteria,alphaproteobacteria,rickettsiales,rickettsiaceae,rickettsieae,rickettsia,spotted fever group
rty	Rickettsia typhi Wilmington (ATCC VR-144)	prokaryotes,bacteria,proteobacteria,alphaproteobacteria,rickettsiales,rickettsiaceae,rickettsieae,rickettsia,typhus group
smf	Streptobacillus moniliformis DSM 12112	prokaryotes,bacteria,fusobacteria,fusobacteriales,fusobacteriaceae,streptobacillus
smg	Candidatus Sulcia muelleri GWSS	prokaryotes,bacteria,bacteroidetes,flavobacteria,flavobacteriales,candidatus sulcia
smh	Candidatus Sulcia muelleri DMIN	prokaryotes,bacteria,bacteroidetes,flavobacteria,flavobacteriales,candidatus sulcia
sms	Candidatus Sulcia muelleri SMDSEM	prokaryotes,bacteria,bacteroidetes,flavobacteria,flavobacteriales,candidatus sulcia
ssu	Streptococcus suis 05ZYH33	prokaryotes,bacteria,firmicutes,lactobacillales,streptococcaceae,streptococcus
ssv	Streptococcus suis 98HAH33	prokaryotes,bacteria,firmicutes,lactobacillales,streptococcaceae,streptococcus
sum	Candidatus Sulcia muelleri CARI	prokaryotes,bacteria,bacteroidetes,flavobacteria,flavobacteriales,candidatus sulcia
tle	Thermotoga lettingae TMO	prokaryotes,bacteria,thermotogae,thermotogales,thermotogaceae,thermotoga
tmr	Thermaerobacter marianensis DSM 12885	prokaryotes,bacteria,firmicutes,clostridia,clostridiales,clostridiales family xvii. incertae sedis,thermaerobacter
tpp	Treponema pallidum subsp. pallidum SS14	prokaryotes,bacteria,spirochaetes,spirochaetales,spirochaetaceae,treponema
upa	Ureaplasma parvum serovar 3 ATCC 27815	prokaryotes,bacteria,tenericutes,mollicutes,mycoplasmataceae,ureaplasma
uue	Ureaplasma urealyticum serovar 10 ATCC 33699	prokaryotes,bacteria,tenericutes,mollicutes,mycoplasmataceae,ureaplasma
uur	Ureaplasma parvum serovar 3 ATCC 700970	prokaryotes,bacteria,tenericutes,mollicutes,mycoplasmataceae,ureaplasma
