# Supplementary material for: Extensive Identification of Bacterial Riboflavin Transporters and Their Distribution across Bacterial Species
Source: PLoS One. 2015 May 4;10(5):e0126124. doi: 10.1371/journal.pone.0126124 (PMC4418817; doi:10.1371/journal.pone.0126124)
Supplement: S5 Dataset — (XLSX) [file pone.0126124.s005.xlsx]

## Sheet: operon_genames_ribosw
S5 Dataset. Predicted transcriptional organization of genes conserving the FMN riboswitch in bacteria bearing riboflavin transporters.
Bacteria	Transcriptional organization	Gene name	RFN riboswitch	Function (Riboflavin biosynthesis or Transport)
Alicyclobacillus acidocaldarius subsp. acidocaldarius DSM 446	COG0054,COG0807,COG0307,COG1985	aac-Aaci_0936	YES	biosynthetic biosynthetic
Alicyclobacillus acidocaldarius subsp. acidocaldarius DSM 446	impX	aac-Aaci_2152	YES	transporter
Arthrobacter arilaitensis Re117	hisG,hisF,ribM,ribD,ribE,ribBA,ribH,hisE	aai-AARI_19640	YES	transporter biosynthetic biosynthetic
Arthrobacter aurescens TC1	ribM,ribE,ribD	aau-AAur_1825	YES	transporter biosynthetic
Arthrobacter aurescens TC1	hisE,ribH,hisF,hisG	aau-AAur_1829	NO	biosynthetic
Arthrobacter chlorophenolicus A6	ribH,COG0807,COG0108,COG0307,COG1985,ribM	ach-Achl_1668	YES	biosynthetic biosynthetic transporter
Acholeplasma laidlawii PG-8A	ribU	acl-ACL_0401	YES	transporter
Aeromonas hydrophila subsp. hydrophila ATCC 7966	ribN	aha-AHA_2120	NO	transporter
Aeromonas hydrophila subsp. hydrophila ATCC 7966	ribE-2,nusB,thiL,COG1267	aha-AHA_3329	NO	biosynthetic
Aeromonas hydrophila subsp. hydrophila ATCC 7966	ribE-3,COG0108,nrdR,ribD	aha-AHA_3334	NO	biosynthetic
Arcanobacterium haemolyticum DSM 20595	ribY,ribX	ahe-Arch_0861	YES	transporter
Acidovorax sp. JS42	rfnT	ajs-Ajs_2322	NO	transporter
Acidovorax sp. JS42	COG0781,ribH,COG0108,COG0633	ajs-Ajs_2765	NO	biosynthetic
Acidovorax sp. JS42	COG0307,	ajs-Ajs_4077	NO	biosynthetic
Amycolatopsis mediterranei U32	ribM	amd-AMED_2108	NO	transporter
Amycolatopsis mediterranei U32	,ribH,ribA,ribE,rpe	amd-AMED_2771	NO	biosynthetic biosynthetic
Actinosynnema mirum DSM 43827	ribM	ami-Amir_1330	YES	transporter
Actinosynnema mirum DSM 43827	COG0307,COG0807,COG0054,COG0036	ami-Amir_5220	NO	biosynthetic biosynthetic
Alkaliphilus metalliredigens QYMF	ribU	amt-Amet_0802	YES	transporter
Alkaliphilus metalliredigens QYMF	ribH,COG0108,COG0307,COG1985	amt-Amet_1018	YES	biosynthetic biosynthetic
Alkaliphilus oremlandii OhILAs	ribU	aoe-Clos_2474	YES	transporter
Anaerococcus prevotii DSM 20548	ribU	apr-Apre_0181	YES	transporter
Anaerococcus prevotii DSM 20548	COG0108,COG0054,COG0546,COG1985,COG0307	apr-Apre_1161	YES	biosynthetic biosynthetic
Atopobium parvulum DSM 20469	ribU,COG1122,COG0619	apv-Apar_0354	YES	transporter
Aeromonas salmonicida subsp. salmonicida A449	nusB,ribH,ribBA,ribC,ribD,nrdR,pgpA,thiL	asa-ASA_0978	NO	biosynthetic biosynthetic
Aeromonas salmonicida subsp. salmonicida A449	ribN	asa-ASA_2180	NO	transporter
Agrobacterium tumefaciens C58	ribD*,COG1327,glyA,ribc	atu-Atu1165	NO	biosynthetic
Agrobacterium tumefaciens C58	rfnT,nusB,ribH	atu-Atu1171	NO	transporter biosynthetic
Agrobacterium vitis S4	ribc,ribD,nrdR,glyA	avi-Avi_1610	NO	biosynthetic
Agrobacterium vitis S4	rfnT,nusB,ribH	avi-Avi_1618	NO	transporter biosynthetic
Achromobacter xylosoxidans A8	ribE	axy-AXYL_02612	NO	biosynthetic
Achromobacter xylosoxidans A8	COG3806,COG1802,COG0789,rfnT,COG1064,COG1231	axy-AXYL_03662	NO	transporter
Achromobacter xylosoxidans A8	ribBA,ribH,nusB	axy-AXYL_05563	NO	biosynthetic
Bifidobacterium adolescentis ATCC 15703	ribU	bad-BAD_0962	YES	transporter
Bacillus anthracis CDC 684	ribU	bah-BAMEG_3091	YES	transporter
Bacillus anthracis CDC 684	ribH,ribBA,ribE,ribD	bah-BAMEG_4371	YES	biosynthetic biosynthetic
Bacillus anthracis A0248	ribU	bai-BAA_1571	YES	transporter
Bacillus anthracis A0248	ribH,ribBA,ribE,ribD	bai-BAA_4353	YES	biosynthetic biosynthetic
Bacillus anthracis CI	ribU	bal-BACI_c15260	YES	transporter
Bacillus anthracis CI	ribA,ribE,ribD',ribD,ribH	bal-BACI_c40800	YES	biosynthetic biosynthetic
Bacillus anthracis Ames	ribU	ban-BA_1502	YES	transporter
Bacillus anthracis Ames	ribH,ribBA,ribE,ribD	ban-BA_4331	YES	biosynthetic biosynthetic
Bacillus amyloliquefaciens DSM7	ribU	bao-BAMF_2206	YES	transporter
Bacillus amyloliquefaciens DSM7	ribE,ribAB,ribH,ribD	bao-BAMF_2227	YES	biosynthetic biosynthetic
Bacillus anthracis Ames 0581 (Ames Ancestor)	ribU	bar-GBAA_1502	YES	transporter
Bacillus anthracis Ames 0581 (Ames Ancestor)	ribH,ribBA,ribE,ribD	bar-GBAA_4331	YES	biosynthetic biosynthetic
Bacillus anthracis Sterne	ribU	bat-BAS1391	YES	transporter
Bacillus anthracis Sterne	COG0108,COG0307,COG0117,ribH	bat-BAS4018	YES	biosynthetic biosynthetic
Brevibacillus brevis NBRC 100599	ribU	bbe-BBR47_10570	YES	transporter
Brevibacillus brevis NBRC 100599	ribD,ribE,ribA,ribH	bbe-BBR47_48140	YES	biosynthetic biosynthetic
Bifidobacterium bifidum S17	ribU	bbi-BBIF_0699	YES	transporter
Bifidobacterium bifidum PRL2010	ribU	bbp-BBPR_0677	YES	transporter
Bordetella bronchiseptica RB50	COG0000,COG3741,COG0154,COG2141,ribY,COG1116,rfnT,COG0431,COG1012	bbr-BB0646	NO	transporter
Bordetella bronchiseptica RB50	nusB,ribH,ribB,COG1546,COG1267,thiL	bbr-BB0951	NO	biosynthetic
Bordetella bronchiseptica RB50	ribE	bbr-BB1167	NO	biosynthetic
Bordetella bronchiseptica RB50	rfnT	bbr-BB2523	NO	transporter
Bradyrhizobium sp. BTAi1	rfnT	bbt-BBta_0700	NO	transporter
Bradyrhizobium sp. BTAi1	ribC,ribH,nusB,thiL,glyA,nrdR,ribD	bbt-BBta_4649	NO	biosynthetic biosynthetic
Bacillus cereus ATCC 10987	ribU	bca-BCE_1606	YES	transporter
Bacillus cereus ATCC 10987	ribH,ribBA,ribE,ribD	bca-BCE_4179	NO	biosynthetic biosynthetic
Bacillus cereus B4264	ribU	bcb-BCB4264_A1537	YES	transporter
Bacillus cereus B4264	ribD2,ribH,ribBA,ribE	bcb-BCB4264_A4220	YES	biosynthetic biosynthetic
Bacillus cereus ATCC 14579	ribU	bce-BC1482	YES	transporter
Bacillus cereus ATCC 14579	ribH,COG0108,COG0307,COG1985	bce-BC4109	YES	biosynthetic biosynthetic
Bacillus cereus G9842	ribD,ribH,ribBA,ribE	bcg-BCG9842_B1017	YES	biosynthetic biosynthetic
Bacillus cereus G9842	ribU	bcg-BCG9842_B3808	YES	transporter
Bacillus clausii KSM-K16	ribH,ribA,ribB	bcl-ABC1811	YES	biosynthetic biosynthetic
Bacillus clausii KSM-K16	impX	bcl-ABC3060	YES	transporter
Bacillus cereus Q1	ribU	bcq-BCQ_1551	YES	transporter
Bacillus cereus Q1	ribE,COG1985,ribH,ribBA	bcq-BCQ_3899	YES	biosynthetic biosynthetic
Bacillus cereus AH187	ribU	bcr-BCAH187_A1643	YES	transporter
Bacillus cereus AH187	ribH,ribBA,ribE,ribD	bcr-BCAH187_A4243	YES	biosynthetic biosynthetic
Beutenbergia cavernae DSM 12333	ribY,ribX,hisG,hisE	bcv-Bcav_2051	YES	transporter
Bacillus cereus subsp. cytotoxis NVH 391-98	ribU	bcy-Bcer98_1205	YES	transporter
Bacillus cereus subsp. cytotoxis NVH 391-98	COG0307,COG1985,ribH,COG0108	bcy-Bcer98_2808	YES	biosynthetic biosynthetic
Bacillus cereus E33L (zebra killer)	ribU	bcz-BCZK1363	YES	transporter
Bacillus cereus E33L (zebra killer)	ribH,ribA,ribE,ribD	bcz-BCZK3865	YES	biosynthetic biosynthetic
Bifidobacterium dentium Bd1	COG1228,COG1122,ribU	bde-BDP_1337	YES	transporter
Brachybacterium faecium DSM 4810	COG0307,COG1985,COG0054,COG0807	bfa-Bfae_00060	YES	biosynthetic biosynthetic
Brachybacterium faecium DSM 4810	ribM	bfa-Bfae_16090	YES	transporter
Burkholderia sp. CCGE1003	rfnT,COG4977	bgf-BC1003_2556	NO	transporter
Burkholderia sp. CCGE1003	COG0781,COG0054,COG0108,COG0307,COG1985,COG0001	bgf-BC1003_2687	NO	biosynthetic biosynthetic
Bradyrhizobium japonicum USDA110	glyA,nrdR,ribD,ribE,ribH,nusB,COG0611	bja-bll5033	NO	biosynthetic biosynthetic
Bradyrhizobium japonicum USDA110	rfnT	bja-blr1017	NO	transporter
Bifidobacterium animalis subsp. lactis AD011	ribU,cbiO	bla-BLA_1217	YES	transporter
Bifidobacterium longum subsp. longum BBMN68	COG1122,ribU	blb-BBMN68_84	YES	transporter
Bifidobacterium animalis subsp. lactis Bl-04	ribU,COG1122	blc-Balac_0689	YES	transporter
Bacillus licheniformis DSM13 (ATCC 14580)	ribU	bld-BLi02444	YES	transporter
Bacillus licheniformis DSM13 (ATCC 14580)	ribH,ribD,ribE,ribA	bld-BLi02475	YES	biosynthetic biosynthetic
Bacillus licheniformis ATCC 14580	ribD,ribE,ribA,ribH	bli-BL01891	YES	biosynthetic biosynthetic
Bacillus licheniformis ATCC 14580	ribU	bli-BL05240	YES	transporter
Bifidobacterium longum subsp. longum JDM301	COG1985,ribH,COG0108,COG0307	bll-BLJ_0362	YES	biosynthetic biosynthetic
Bifidobacterium longum subsp. longum JDM301	ribU,COG1122	bll-BLJ_1431	YES	transporter
Bifidobacterium longum subsp. infantis ATCC 15697	ribH,COG0108,COG0307,COG1985	bln-Blon_0386	YES	biosynthetic biosynthetic
Bifidobacterium longum subsp. infantis ATCC 15697	ribU	bln-Blon_0723	YES	transporter
Bifidobacterium longum NCC2705	ribU,COG1122,COG1534	blo-BL0044	YES	transporter
Bifidobacterium animalis subsp. lactis DSM 10140	ribU,COG1122	blt-Balat_0689	YES	transporter
Bacillus megaterium DSM 319	COG0000,ribH,ribAB,ribE	bmd-BMD_1276	YES	biosynthetic biosynthetic
Bacillus megaterium DSM 319	ribU	bmd-BMD_4350	YES	transporter
Bacillus megaterium QM B1551	ribH,ribAB,ribE,COG0000	bmq-BMQ_1296	YES	biosynthetic biosynthetic
Bacillus megaterium QM B1551	ribU	bmq-BMQ_4364	YES	transporter
Bordetella parapertussis 12822	COG1012,COG0000,COG3741,COG0154,COG2141,ribY,COG1116,rfnT,COG0431	bpa-BPP0640	NO	transporter
Bordetella parapertussis 12822	ribB,COG1546,COG1267,thiL,nusB,ribH	bpa-BPP0857	NO	biosynthetic
Bordetella parapertussis 12822	ribE	bpa-BPP0955	NO	biosynthetic
Bordetella parapertussis 12822	rfnT	bpa-BPP1395	NO	transporter
Butyrivibrio proteoclasticus B316	ribU	bpb-bpr_I0566	YES	transporter
Bordetella pertussis Tohama I	COG1064,rfnT,COG3806,COG1231	bpe-BP2603	NO	transporter
Bordetella pertussis Tohama I	ribE	bpe-BP2874	NO	biosynthetic
Bordetella pertussis Tohama I	ribH,ribB,COG1546,COG1267,thiL,nusB	bpe-BP3484	NO	biosynthetic
Bordetella petrii DSM 12804	COG0607,COG0454,rfnT	bpt-Bpet0383	NO	transporter
Bordetella petrii DSM 12804	ribE,ribD,nrdR,glyA	bpt-Bpet0614	NO	biosynthetic
Bordetella petrii DSM 12804	thiL,pgpA,COG1546,ribB2,ribH,nusB	bpt-Bpet3958	NO	biosynthetic
Bacillus pumilus SAFR-032	ribU	bpu-BPUM_2038	YES	transporter
Bacillus pumilus SAFR-032	ribH,ribE,ribA	bpu-BPUM_2061	YES	biosynthetic biosynthetic
Burkholderia phytofirmans PsJN	rfnT,COG4977	bpy-Bphyt_2950	NO	transporter
Burkholderia phytofirmans PsJN	nusB,ribH,COG0108,COG0307,COG1985,COG0001	bpy-Bphyt_3098	NO	biosynthetic biosynthetic
Bradyrhizobium sp. ORS278	glyA,nrdR,ribD,ribC,ribH,nusB	bra-BRADO4430	NO	biosynthetic biosynthetic
Bradyrhizobium sp. ORS278	rfnT	bra-BRADO6843	NO	transporter
Burkholderia rhizoxinica HKI 454	COG0307,COG1985,COG0001	brh-RBRH_01412	NO	biosynthetic
Burkholderia rhizoxinica HKI 454	COG0108,COG1611,COG0436,COG0781,COG0781,COG0054	brh-RBRH_01417	NO	biosynthetic
Burkholderia rhizoxinica HKI 454	COG0000,brh-RBRH_t066,COG0000,rfnT	brh-RBRH_04165	NO	transporter
Bacillus subtilis 168	ribU	bsu-BSU23050	NO	transporter
Bacillus subtilis 168	ribH,ribD,ribE,ribA	bsu-BSU23280	YES	biosynthetic biosynthetic
Bacillus thuringiensis BMB171	ribU	btb-BMB171_C1315	YES	transporter
Bacillus thuringiensis BMB171	ribH,ribBA,ribE,ribD	btb-BMB171_C3775	YES	biosynthetic biosynthetic
Bacillus thuringiensis 97-27 (serovar konkukian)	ribU	btk-BT9727_1364	YES	transporter
Bacillus thuringiensis 97-27 (serovar konkukian)	ribD,ribH,ribA,ribE	btk-BT9727_3851	YES	biosynthetic biosynthetic
Bacillus thuringiensis Al Hakam	ribU	btl-BALH_1338	YES	transporter
Bacillus thuringiensis Al Hakam	ribH,COG0108,COG0307,COG1985	btl-BALH_3725	YES	biosynthetic biosynthetic
Burkholderia vietnamiensis G4	nusB,COG0108,ribH	bvi-Bcep1808_0874	NO	biosynthetic
Burkholderia vietnamiensis G4	COG0307	bvi-Bcep1808_4180	NO	biosynthetic
Burkholderia vietnamiensis G4	rfnT,COG1231,COG3806	bvi-Bcep1808_6699	NO	transporter
Bacillus weihenstephanensis KBAB4	ribU	bwe-BcerKBAB4_1404	YES	transporter
Bacillus weihenstephanensis KBAB4	ribH,COG0108,COG0307,COG1985	bwe-BcerKBAB4_3941	YES	biosynthetic biosynthetic
Burkholderia xenovorans LB400	COG0001,nusB,ribH,COG0108,COG0307,COG1985	bxe-Bxe_A0896	NO	biosynthetic biosynthetic
Burkholderia xenovorans LB400	rfnT,COG4977	bxe-Bxe_A1035	NO	transporter
Clostridium acetobutylicum ATCC 824	ribA,ribB,ribD,ribH	cac-CA_C0590	YES	biosynthetic biosynthetic
Clostridium acetobutylicum ATCC 824	ribU	cac-CA_C2841	YES	transporter
Chloroflexus aggregans DSM 9485	COG0505,COG0054,COG0108,COG0307,COG1985	cag-Cagg_2639	YES	biosynthetic biosynthetic
Chloroflexus aggregans DSM 9485	ribX,ribY	cag-Cagg_2734	YES	transporter
Chloroflexus aurantiacus J-10-fl	ribY,ribX	cau-Caur_0816	YES	transporter
Chloroflexus aurantiacus J-10-fl	COG0307,COG1985,ribH,COG0108	cau-Caur_2199	YES	biosynthetic biosynthetic
Clostridium botulinum A ATCC 19397	ribU	cba-CLB_0217	YES	transporter
Clostridium botulinum A ATCC 19397	ribD,ribE,ribAB,ribH	cba-CLB_2832	YES	biosynthetic biosynthetic
Clostridium botulinum B1 Okra	ribU	cbb-CLD_0603	YES	transporter
Clostridium botulinum B1 Okra	ribAB,ribH,ribD,ribE	cbb-CLD_1676	YES	biosynthetic biosynthetic
Clostridium beijerinckii NCIMB 8052	impX	cbe-Cbei_0464	YES	transporter
Clostridium beijerinckii NCIMB 8052	ribH,COG0108,COG0307,COG1985	cbe-Cbei_1224	YES	biosynthetic biosynthetic
Clostridium beijerinckii NCIMB 8052	impX	cbe-Cbei_1486	NO	transporter
Clostridium botulinum F Langeland	ribU	cbf-CLI_0240	YES	transporter
Clostridium botulinum F Langeland	ribAB,ribH,ribD,ribE	cbf-CLI_2922	YES	biosynthetic biosynthetic
Clostridium botulinum A Hall	ribU	cbh-CLC_0231	YES	transporter
Clostridium botulinum A Hall	ribD,ribE,ribAB,ribH	cbh-CLC_2765	YES	biosynthetic biosynthetic
Clostridium botulinum Ba4 657	ribU	cbi-CLJ_B0223	YES	transporter
Clostridium botulinum Ba4 657	COG0108,ribH,ribD,ribE	cbi-CLJ_B3120	YES	biosynthetic biosynthetic
Clostridium botulinum B Eklund 17B	ribU	cbk-CLL_A0529	YES	transporter
Clostridium botulinum B Eklund 17B	ribH,COG0108,ribE,ribD	cbk-CLL_A1295	YES	biosynthetic biosynthetic
Clostridium botulinum A3 Loch Maree	ribAB,ribH,ribD,ribE	cbl-CLK_2263	YES	biosynthetic biosynthetic
Clostridium botulinum A3 Loch Maree	ribU	cbl-CLK_3355	YES	transporter
Clostridium botulinum A ATCC 3502	ribU	cbo-CBO0178	YES	transporter
Clostridium botulinum A ATCC 3502	ribD,ribB,ribA,ribH	cbo-CBO2866	YES	biosynthetic biosynthetic
Clostridium botulinum E3 Alaska E43	ribU	cbt-CLH_0522	YES	transporter
Clostridium botulinum E3 Alaska E43	ribE,ribD,ribH,COG0108	cbt-CLH_1246	YES	biosynthetic biosynthetic
Clostridium botulinum A2 Kyoto	ribU	cby-CLM_0226	YES	transporter
Clostridium botulinum A2 Kyoto	ribD,ribE,ribAB,ribH	cby-CLM_3262	YES	biosynthetic biosynthetic
Clostridium cellulovorans 743B	COG0108,COG0054,COG1985,COG0307	ccb-Clocel_2846	YES	biosynthetic biosynthetic
Clostridium cellulovorans 743B	ribU	ccb-Clocel_3031	YES	transporter
Clostridium cellulolyticum H10	COG1985,COG0307,COG0108,ribH	cce-Ccel_2006	YES	biosynthetic biosynthetic
Clostridium cellulolyticum H10	ribU	cce-Ccel_3408	YES	transporter
Cryptobacterium curtum DSM 15641	COG0619,COG1122,COG1122,ribU	ccu-Ccur_12550	YES	transporter
Clostridium difficile CD196 (PCR-ribotype 027)	ribU	cdc-CD196_0159	YES	transporter
Clostridium difficile CD196 (PCR-ribotype 027)	ribA,ribH,ribD,ribB	cdc-CD196_1623	YES	biosynthetic biosynthetic
Clostridium difficile CD196 (PCR-ribotype 027)	ribZ	cdc-CD196_3114	YES	transporter
Clostridium difficile R20291 (PCR-ribotype 027)	ribU	cdl-CDR20291_0146	YES	transporter
Clostridium difficile R20291 (PCR-ribotype 027)	ribD,ribB,ribA,ribH	cdl-CDR20291_1598	YES	biosynthetic biosynthetic
Clostridium difficile R20291 (PCR-ribotype 027)	ribZ	cdl-CDR20291_3160	YES	transporter
Corynebacterium glutamicum ATCC 13032 (Bielefeld)	ribM	cgb-cg0083	YES	transporter
Corynebacterium glutamicum ATCC 13032 (Bielefeld)	ribA,metK,ribH,priA,def,fmt,fmu,rpe,ribG,ribC,dfp	cgb-cg1807	NO	biosynthetic biosynthetic
Corynebacterium glutamicum ATCC 13032 (Kyowa Hakko)	ribM	cgl-NCgl0063	YES	transporter
Corynebacterium glutamicum ATCC 13032 (Kyowa Hakko)	fmt,Cgl1599,Cgl1598,Cgl1597,Cgl1596,Cgl1604,Cgl1595,Cgl1603,ribH,Cgl1602,def	cgl-NCgl1542	NO	biosynthetic biosynthetic
Corynebacterium glutamicum R	ribM	cgt-cgR_0083	YES	transporter
Corynebacterium glutamicum R	COG1985,COG0452,COG0307,COG0192,COG0108,COG0192,ribH,,def,fmt,COG0144,COG0036	cgt-cgR_1653	NO	biosynthetic biosynthetic
Chloroflexus sp. Y-400-fl	ribY,ribX	chl-Chy400_0882	YES	transporter
Chloroflexus sp. Y-400-fl	ribH,COG0108,COG0307,COG1985	chl-Chy400_2370	YES	biosynthetic biosynthetic
Clostridium kluyveri DSM 555	ribD,ribE,ribAB,ribH	ckl-CKL_2169	YES	biosynthetic biosynthetic
Clostridium kluyveri DSM 555	ribU	ckl-CKL_3611	YES	transporter
Corynebacterium kroppenstedtii DSM 44385	ribM	ckp-ckrop_0534	YES	transporter
Corynebacterium kroppenstedtii DSM 44385	def,COG0223,COG0144,rpe,ribD,COG0307,COG0452,COG0108,COG0192,ribH,COG1198	ckp-ckrop_0985	NO	biosynthetic biosynthetic
Clostridium kluyveri NBRC 12016	COG1985,COG0307,COG0108,ribH	ckr-CKR_1904	YES	biosynthetic biosynthetic
Clostridium kluyveri NBRC 12016	ribU	ckr-CKR_3189	YES	transporter
Clostridium ljungdahlii DSM 13528	ribU	clj-CLJU_c02690	YES	transporter
Clostridium ljungdahlii DSM 13528	ribH,ribD,ribE,ribAB	clj-CLJU_c22090	YES	biosynthetic biosynthetic
Clostridiales genomosp. BVAB3 UPII9-5	ribU	clo-HMPREF0868_0928	YES	transporter
Clostridium novyi NT	ribU	cno-NT01CX_0505	YES	transporter
Clostridium novyi NT	ribD,ribE,COG0108,ribH	cno-NT01CX_0715	YES	biosynthetic biosynthetic
Clostridium perfringens 13	ribB,ribH,ribA,risA	cpe-CPE0566	YES	biosynthetic biosynthetic
Clostridium perfringens 13	ribU	cpe-CPE2167	YES	transporter
Clostridium perfringens ATCC 13124	ribH,ribA,ribE,ribD	cpf-CPF_0546	YES	biosynthetic biosynthetic
Clostridium perfringens ATCC 13124	ribU	cpf-CPF_2425	YES	transporter
Coprothermobacter proteolyticus DSM 5265	ribU	cpo-COPRO5265_0416	YES	transporter
Clostridium perfringens SM101	ribD,ribH,ribA,ribE	cpr-CPR_0530	YES	biosynthetic biosynthetic
Clostridium perfringens SM101	ribU	cpr-CPR_2135	YES	transporter
Clostridium phytofermentans ISDg	ribU	cpy-Cphy_0344	YES	transporter
Clostridium saccharolyticum WM1	ribU	csh-Closa_1359	YES	transporter
Clostridium saccharolyticum WM1	COG0117,COG0307,COG0108,COG0054	csh-Closa_3185	YES	biosynthetic biosynthetic
Clostridium sticklandii DSM 519	ribD,ribE,COG0108,ribE	cst-CLOST_0410	YES	biosynthetic biosynthetic
Clostridium sticklandii DSM 519	ribU	cst-CLOST_2303	YES	transporter
Clostridium tetani E88	ribU	ctc-CTC00331	YES	transporter
Clostridium tetani E88	ribH,ribA,COG0307,COG1985	ctc-CTC00671	YES	biosynthetic biosynthetic
Comamonas testosteroni CNB-2	COG0307	ctt-CtCNB1_0571	NO	biosynthetic
Comamonas testosteroni CNB-2	rfnT	ctt-CtCNB1_2106	NO	transporter
Comamonas testosteroni CNB-2	COG0633,COG0781,COG0054,COG0108	ctt-CtCNB1_3333	NO	biosynthetic
Cronobacter turicensis z3032	nusB,ribH,ribD,nrdR,thiL	ctu-CTU_09900	NO
Cronobacter turicensis z3032	ribE	ctu-CTU_19690	NO
Cronobacter turicensis z3032	rfnT	ctu-Ctu_1p00070	NO	transporter
Delftia acidovorans SPH-1	COG0633,COG0108,ribH,COG0781	dac-Daci_2469	NO	biosynthetic
Delftia acidovorans SPH-1	rfnT,COG0583	dac-Daci_4567	NO	transporter
Delftia acidovorans SPH-1	COG0307	dac-Daci_5723	NO	biosynthetic
Desulfitobacterium hafniense DCB-2	impX	dhd-Dhaf_1660	YES	transporter
Desulfitobacterium hafniense DCB-2	COG0117,ribH,COG0108,COG0307	dhd-Dhaf_2808	YES	biosynthetic biosynthetic
Acidovorax ebreus TPSY	rfnT	dia-Dtpsy_1156	NO	transporter
Acidovorax ebreus TPSY	COG0781,ribH,COG0108,COG0633	dia-Dtpsy_2255	NO	biosynthetic
Acidovorax ebreus TPSY	COG3153,COG3212,COG0745,COG0642,COG0307	dia-Dtpsy_3432	NO	biosynthetic
Dinoroseobacter shibae DFL 12	rfnT,cobB,cobA1	dsh-Dshi_1692	NO	transporter
Dinoroseobacter shibae DFL 12	ribC,ribB,ribH,nusB	dsh-Dshi_2252	NO	biosynthetic biosynthetic
Desulfitobacterium hafniense Y51	COG0000,COG1595,ribH,ribA,ribE,ribD	dsy-DSY1662	YES	biosynthetic biosynthetic
Desulfitobacterium hafniense Y51	impX	dsy-DSY3695	YES	transporter
Dictyoglomus thermophilum H-6-12	ribU	dth-DICTH_0692	YES	transporter
Dictyoglomus turgidum DSM 6724	ribU	dtu-Dtur_0850	YES	transporter
Exiguobacterium sp. AT1b	ribU	eat-EAT1b_0775	YES	transporter
Exiguobacterium sp. AT1b	COG0108,COG0054,COG1985,COG0307	eat-EAT1b_1004	YES	biosynthetic biosynthetic
Enterococcus faecalis V583 vancomycin-resistant clinical isolate	ribU	efa-EF1541	YES	transporter
Ethanoligenens harbinense YUAN-3	ribU	eha-Ethha_0044	YES	transporter
Ethanoligenens harbinense YUAN-3	COG0117,COG0307,COG0108,COG0054	eha-Ethha_0637	YES	biosynthetic biosynthetic
Eggerthella lenta DSM 2243	ribU,COG1122,COG1122,COG0619,COG5015	ele-Elen_1000	YES	transporter
Eubacterium limosum KIST612	ribU	elm-ELI_0978	YES	transporter
Eubacterium limosum KIST612	COG0108,COG0054,COG1985,COG0307	elm-ELI_2295	NO	biosynthetic biosynthetic
Eubacterium rectale ATCC 33656	ribU	ere-EUBREC_0834	YES	transporter
Eubacterium rectale ATCC 33656	COG1985,COG0307,COG0108,COG0054	ere-EUBREC_3132	YES	biosynthetic biosynthetic
Enterobacter sakazakii ATCC BAA-894	COG0307	esa-ESA_02026	NO	biosynthetic
Enterobacter sakazakii ATCC BAA-894	COG0611,COG1267,nrdR,ribD,ribH,nusB	esa-ESA_02889	NO	biosynthetic
Enterobacter sakazakii ATCC BAA-894	rfnT	esa-ESA_pESA3p05432	NO	transporter
Exiguobacterium sibiricum 255-15	ribU	esi-Exig_2318	YES	transporter
Exiguobacterium sibiricum 255-15	COG0307,COG0108,COG0054,COG1985	esi-Exig_2716	YES	biosynthetic biosynthetic
Finegoldia magna ATCC 29328	ribU	fma-FMG_1220	YES	transporter
Fusobacterium nucleatum ATCC 25586	impX	fnu-FN1498	YES	transporter
Fusobacterium nucleatum ATCC 25586	COG0108,COG0307,COG1985,COG0054	fnu-FN1505	YES	biosynthetic biosynthetic
Geobacillus kaustophilus HTA426	ribU	gka-GK1760	YES	transporter
Geobacillus kaustophilus HTA426	COG0307,COG0108,ribH,COG1985	gka-GK2297	YES	biosynthetic biosynthetic
Geobacillus sp. Y4.1MC1	COG0054,COG0108,COG0307,COG1985	gmc-GY4MC1_1260	YES	biosynthetic biosynthetic
Geobacillus sp. Y4.1MC1	ribU	gmc-GY4MC1_2026	YES	transporter
Geobacillus thermodenitrificans NG80-2	ribU	gtn-GTNG_1657	YES	transporter
Geobacillus thermodenitrificans NG80-2	COG0307,COG0108,ribH,COG1985	gtn-GTNG_2225	NO	biosynthetic biosynthetic
Gardnerella vaginalis 409-05	COG1122,ribU	gva-HMPREF0424_0823	YES	transporter
Gardnerella vaginalis ATCC 14019	ribU	gvg-HMPREF0421_20843	YES	transporter
Geobacillus sp. WCH70	ribU	gwc-GWCH70_1596	YES	transporter
Geobacillus sp. WCH70	COG1985,COG0307,COG0108,ribH	gwc-GWCH70_2239	YES	biosynthetic biosynthetic
Geobacillus sp. Y412MC61	COG0108,COG0307,COG1985,ribH	gyc-GYMC61_0385	YES	biosynthetic biosynthetic
Geobacillus sp. Y412MC61	ribU	gyc-GYMC61_2572	YES	transporter
Geobacillus sp. Y412MC10	impX	gym-GYMC10_1311	YES	transporter
Geobacillus sp. Y412MC10	COG0054,COG0108,COG0307,COG1985	gym-GYMC10_2150	YES	biosynthetic biosynthetic
Haemophilus parasuis SH0165	ribN,sanA	hap-HAPS_0486	NO	transporter
Haemophilus parasuis SH0165	ribA,ribE,ribD,ribH	hap-HAPS_1134	YES	biosynthetic biosynthetic
Herpetosiphon aurantiacus ATCC 23779	COG0500,COG0307,COG0108	hau-Haur_1304	NO	biosynthetic
Herpetosiphon aurantiacus ATCC 23779	ribX,COG4430,ribY	hau-Haur_1578	YES	transporter
Herpetosiphon aurantiacus ATCC 23779	COG0571,COG0304,COG0054,COG0000,nrdR	hau-Haur_1584	NO	biosynthetic
Intrasporangium calvum DSM 43043	COG0054,COG0108,COG0307,COG1985,ribM	ica-Intca_1620	YES	biosynthetic biosynthetic transporter
Ilyobacter polytropus DSM 2926	impX	ipo-Ilyop_1232	YES	transporter
Ilyobacter polytropus DSM 2926	COG0108,COG0307,COG1985,COG0054	ipo-Ilyop_2019	YES	biosynthetic biosynthetic
Jannaschia sp. CCS1	rfnT	jan-Jann_1963	NO	transporter
Jannaschia sp. CCS1	COG0108,ribH,COG0781	jan-Jann_3414	NO	biosynthetic
Jannaschia sp. CCS1	COG0307	jan-Jann_3417	NO	biosynthetic
Klebsiella pneumoniae 342	rfnT	kpe-KPK_2286	NO	transporter
Klebsiella pneumoniae 342	ribE	kpe-KPK_2347	NO	biosynthetic
Klebsiella pneumoniae 342	nrdR,ribD,ribH,nusB,thiL,pgpA	kpe-KPK_4319	NO	biosynthetic
Klebsiella pneumoniae subsp. pneumoniae MGH 78578	pgpA,thiL,nusB,ribH,ribD,nrdR	kpn-KPN_00365	NO	biosynthetic
Klebsiella pneumoniae subsp. pneumoniae MGH 78578	ribC	kpn-KPN_02000	NO	biosynthetic
Klebsiella pneumoniae subsp. pneumoniae MGH 78578	rfnT	kpn-KPN_02048	NO	transporter
Kocuria rhizophila DC2201	ribM	krh-KRH_11680	YES	transporter
Klebsiella variicola At-22	rfnT	kva-Kvar_2229	NO	transporter
Klebsiella variicola At-22	COG0307	kva-Kvar_2301	NO	biosynthetic
Klebsiella variicola At-22	COG1267,COG1327,COG0117,COG0054,COG0781,COG0611	kva-Kvar_4016	NO	biosynthetic
Ketogulonicigenium vulgare Y25	COG0640,rfnT	kvu-EIO_0353	NO	transporter
Ketogulonicigenium vulgare Y25	COG0108,COG0117,COG0054,COG0807	kvu-EIO_0647	YES	biosynthetic
Ketogulonicigenium vulgare Y25	ribE-2	kvu-EIO_1675	YES	biosynthetic
Lactobacillus acidophilus NCFM	ribU	lac-LBA0965	YES	transporter
Lactobacillus brevis ATCC 367	ribU,COG0514,COG4955	lbr-LVIS_0772	YES	transporter
Lactobacillus brevis ATCC 367	COG1985,COG0307,COG0807,COG0054	lbr-LVIS_1653	YES	biosynthetic biosynthetic
Lactobacillus delbrueckii subsp. bulgaricus ATCC BAA-365	ribU	lbu-LBUL_0772	YES	transporter
Lactobacillus casei ATCC 334	ribU	lca-LSEI_1373	YES	transporter
Lactobacillus casei BL23	ribU	lcb-LCABL_15930	YES	transporter
Leuconostoc citreum KM20	ribU	lci-LCK_00681	YES	transporter
Leuconostoc citreum KM20	ribD,ribH,ribA,ribE	lci-LCK_00762	YES	biosynthetic biosynthetic
Lactobacillus crispatus ST1	ribD,ribE,ribA,ribH	lcr-LCRIS_00930	NO	biosynthetic biosynthetic
Lactobacillus crispatus ST1	ribU	lcr-LCRIS_01015	YES	transporter
Lactobacillus casei Zhang	ribU	lcz-LCAZH_1360	YES	transporter
Lactobacillus delbrueckii subsp. bulgaricus ATCC 11842	ribU	ldb-Ldb0848	YES	transporter
Lactobacillus delbrueckii subsp. bulgaricus ND02	ribU	lde-LDBND_0770	YES	transporter
Lactobacillus delbrueckii subsp. bulgaricus ND02	COG0054,COG0307,COG0108	lde-LDBND_1965	NO	biosynthetic biosynthetic
Lactobacillus fermentum IFO 3956	COG1985,COG0307,COG0108,ribH	lfe-LAF_0776	YES	biosynthetic biosynthetic
Lactobacillus fermentum IFO 3956	ribU	lfe-LAF_0875	YES	transporter
Lactobacillus gasseri ATCC 33323	ribU	lga-LGAS_0890	YES	transporter
Leuconostoc gasicomitatum LMG 18811	ribU	lgs-LEGAS_1127	YES	transporter
Lactobacillus helveticus DPC 4571	ribU	lhe-lhv_1057	YES	transporter
Listeria innocua CLIP 11262 (serotype 6a)	ribU	lin-lin2059	YES	transporter
Lactobacillus johnsonii FI9785	ribU	ljf-FI9785_1121	YES	transporter
Lactobacillus johnsonii NCC 533	ribU	ljo-LJ1088	YES	transporter
Leuconostoc kimchii IMSNU11154	ribU	lki-LKI_09430	YES	transporter
Leuconostoc kimchii IMSNU11154	COG1985,COG0117,COG0054,COG0807,COG0307	lki-LKI_10005	YES	biosynthetic biosynthetic
Lactococcus lactis subsp. lactis IL1403	ribH,ribA,ribB,ribG	lla-L0163	YES	biosynthetic biosynthetic
Lactococcus lactis subsp. lactis IL1403	ribU	lla-L106755	YES	transporter
Lactococcus lactis subsp. cremoris SK11	COG0307,ribH,COG0108	llc-LACR_1073	NO	biosynthetic biosynthetic
Lactococcus lactis subsp. cremoris SK11	ribU	llc-LACR_1395	YES	transporter
Lactococcus lactis subsp. lactis KF147	ribH,ribA,ribB,ribG	llk-LLKF_1015	YES	biosynthetic biosynthetic
Lactococcus lactis subsp. lactis KF147	ribU	llk-LLKF_1340	YES	transporter
Lactococcus lactis subsp. cremoris MG1363	ribU	llm-llmg_1195	YES	transporter
Lactococcus lactis subsp. cremoris MG1363	ribA,ribH,ribD,ribB	llm-llmg_1532	YES	biosynthetic biosynthetic
Listeria monocytogenes Clip81459 (serotype 4b)	ribU	lmc-Lm4b_01964	YES	transporter
Leuconostoc mesenteroides subsp. mesenteroides ATCC 8293	ribH,COG0807,COG0307,COG1985	lme-LEUM_0822	YES	biosynthetic biosynthetic
Leuconostoc mesenteroides subsp. mesenteroides ATCC 8293	ribU	lme-LEUM_1295	YES	transporter
Listeria monocytogenes F2365 (serotype 4b)	ribU	lmf-LMOf2365_1975	YES	transporter
Listeria monocytogenes HCC23	ribU	lmh-LMHCC_0611	YES	transporter
Listeria monocytogenes 08-5578 (serotype 1/2a)	ribU	lmn-LM5578_2146	YES	transporter
Listeria monocytogenes EGD-e (serotype 1/2a)	ribU	lmo-lmo1945	YES	transporter
Listeria monocytogenes 08-5923 (serotype 1/2a)	ribU	lmy-LM5923_2097	YES	transporter
Lactobacillus plantarum JDM1	COG0307,COG1985,ribH,ribA	lpj-JDM1_1198	YES	biosynthetic biosynthetic
Lactobacillus plantarum JDM1	ribU	lpj-JDM1_1587	YES	transporter
Lactobacillus plantarum WCFS1	ribU	lpl-lp_1887	YES	transporter
Lactobacillus plantarum subsp. plantarum ST-III	ribH,ribA,COG0307,COG1985	lps-LPST_C1152	YES	biosynthetic biosynthetic
Lactobacillus plantarum subsp. plantarum ST-III	ribU	lps-LPST_C1515	YES	transporter
Lactobacillus reuteri DSM 20016	ribU	lre-Lreu_0758	YES	transporter
Lactobacillus reuteri DSM 20016	COG0307,COG1985,ribH,COG0807	lre-Lreu_0878	YES	biosynthetic biosynthetic
Lactobacillus rhamnosus GG	ribU	lrh-LGG_01383	YES	transporter
Lactobacillus rhamnosus Lc 705	ribU	lrl-LC705_01398	YES	transporter
Lactobacillus sakei 23K	ribU	lsa-LSA1023	YES	transporter
Listeria seeligeri SLCC3954 (serovar 1/2b)	ribU	lsg-lse_1932	YES	transporter
Lactobacillus salivarius subsp. salivarius UCC118	ribU	lsl-LSL_0937	YES	transporter
Lysinibacillus sphaericus C3-41	ribU	lsp-Bsph_1730	YES	transporter
Lysinibacillus sphaericus C3-41	COG0054,ribAB,COG0307,COG0000	lsp-Bsph_2042	YES	biosynthetic biosynthetic
Listeria welshimeri SLCC5334 (serotype 6b)	ribU	lwe-lwe1971	YES	transporter
Macrococcus caseolyticus JCSC5402	ribU	mcl-MCCL_1136	YES	transporter
Macrococcus caseolyticus JCSC5402	COG0108,ribH,COG1985,COG0307	mcl-MCCL_1455	YES	biosynthetic biosynthetic
Mobiluncus curtisii ATCC 43063	ribX,ribY	mcu-HMPREF0573_11701	YES	transporter
Mesorhizobium sp. BNC1	nusB,COG0054,COG0307,COG1985,nrdR,glyA,rfnT	mes-Meso_1134	NO	biosynthetic biosynthetic transporter
Methylobacterium sp. 4-46	rfnT,	met-M446_1530	NO	transporter
Methylobacterium sp. 4-46	glyA,nrdR,COG0117,COG0307	met-M446_3104	NO	biosynthetic
Methylobacterium sp. 4-46	COG0611,COG0781,COG0054	met-M446_6800	NO	biosynthetic
Mesorhizobium loti MAFF303099	rfnT,nusB,ribH,COG0307,COG1985,nrdR	mlo-mlr8403	NO	transporter biosynthetic biosynthetic
Micrococcus luteus NCTC 2665	COG0054,COG0807,COG0307,COG0000,COG1985,COG0147,ribM,COG0139,COG0107,hisG,hisE	mlu-Mlut_10840	YES	biosynthetic biosynthetic transporter
Marinomonas sp. MWYL1	impX	mmw-Mmwyl1_0168	YES	transporter
Marinomonas sp. MWYL1	COG0307	mmw-Mmwyl1_1243	NO	biosynthetic
Marinomonas sp. MWYL1	COG0054	mmw-Mmwyl1_1372	YES	biosynthetic
Mesoplasma florum L1	ribV	mfl-Mfl576
Methylobacterium nodulans ORS 2060	glyA,nrdR,COG1985,COG0307	mno-Mnod_5297	NO	biosynthetic
Methylobacterium nodulans ORS 2060	COG0611,COG0781,COG0054	mno-Mnod_7539	NO	biosynthetic
Methylobacterium nodulans ORS 2060	rfnT,	mno-Mnod_7863	NO	transporter
Methylobacterium radiotolerans JCM 2831	rfnT	mrd-Mrad2831_2773	NO	transporter
Methylobacterium radiotolerans JCM 2831	COG0307,COG1985,COG1327,glyA	mrd-Mrad2831_3956	NO	biosynthetic
Methylobacterium radiotolerans JCM 2831	COG0611,COG0054,COG0781	mrd-Mrad2831_3980	NO	biosynthetic
Ochrobactrum anthropi ATCC 49188	ribN	oan-Oant_0035	YES	transporter
Ochrobactrum anthropi ATCC 49188	ribH,nusB,nrdR,COG1985,COG0307	oan-Oant_2529	NO	biosynthetic biosynthetic
Ochrobactrum anthropi ATCC 49188	rfnT	oan-Oant_4451	NO	transporter
Oligotropha carboxidovorans OM5	ribH,ribE,ribD,nrdR,glyA,thiL,nusB	oca-OCAR_5860	NO	biosynthetic biosynthetic
Oligotropha carboxidovorans OM5	rfnT	oca-OCAR_6967	NO	transporter
Oceanobacillus iheyensis HTE831	ribU	oih-OB2329	YES	transporter
Oceanobacillus iheyensis HTE831	COG0307,COG0108,COG0054	oih-OB3215	YES	biosynthetic biosynthetic
Olsenella uli DSM 7084	ribU,COG0619,COG1122	ols-Olsu_1556	YES	transporter
Oenococcus oeni PSU-1	ribU	ooe-OEOE_1680	YES	transporter
Pseudomonas aeruginosa LESB58	ribH,ribB,ribC,COG3577,COG0000,pgpA,thiL,nusB	pag-PLES_09211	YES	biosynthetic biosynthetic
Pseudomonas aeruginosa LESB58	rfnT	pag-PLES_26301	NO	transporter
Paracoccus denitrificans PD1222	rfnT,COG0800	pde-Pden_1245	NO	transporter
Paracoccus denitrificans PD1222	COG0108,ribH,COG0781	pde-Pden_1555	NO	biosynthetic
Paracoccus denitrificans PD1222	COG0307	pde-Pden_1557	NO	biosynthetic
Propionibacterium freudenreichii subsp. shermanii CIRM-BIA1	ribX,ribY	pfr-PFREUD_11030	YES	transporter
Propionibacterium freudenreichii subsp. shermanii CIRM-BIA1	ribD,ribC,ribAB,ribH	pfr-PFREUD_21470	YES	biosynthetic biosynthetic
Paenibacillus sp. JDR-2	COG0673,impX	pjd-Pjdr2_2015	YES	transporter
Paenibacillus sp. JDR-2	COG0108,COG0307,COG1985,COG0054	pjd-Pjdr2_2349	YES	biosynthetic biosynthetic
Pediococcus pentosaceus ATCC 25745	ribU,COG1268	ppe-PEPE_1593	YES	transporter
Pediococcus pentosaceus ATCC 25745	COG1985,COG0307,COG0807,COG0054	ppe-PEPE_1820	YES	biosynthetic biosynthetic
Paenibacillus polymyxa SC2	impX	ppm-PPSC2_c1298	YES	transporter
Paenibacillus polymyxa SC2	COG0307,COG0108,COG0054	ppm-PPSC2_c3170	NO	biosynthetic biosynthetic
Photobacterium profundum SS9	COG1267,COG0611,nusB,ribH,COG0108,COG0307,COG1985,nrdR	ppr-PBPRA0796	NO	biosynthetic biosynthetic
Photobacterium profundum SS9	ribN	ppr-PBPRA1688	NO	transporter
Paenibacillus polymyxa E681	impX	ppy-PPE_01209	YES	transporter
Paenibacillus polymyxa E681	ribE,COG0108,ribH	ppy-PPE_02795	NO	biosynthetic biosynthetic
Ruminococcus albus 7	ribU	ral-Rumal_0428	YES	transporter
Ruminococcus albus 7	COG0054,COG0108,COG0307,COG1985	ral-Rumal_1618	YES	biosynthetic biosynthetic
Roseiflexus castenholzii DSM 13941	ribX,ribY	rca-Rcas_2389	YES	transporter
Rhodobacter capsulatus SB1003	rfnT	rcp-RCAP_rcc02192	NO	transporter
Rhodobacter capsulatus SB1003	nusB,ribE,ribAB,ribH	rcp-RCAP_rcc03076	NO	biosynthetic biosynthetic
Roseobacter denitrificans OCh 114	ribH,ribB,ribE,ribD,nrdR,,nusB	rde-RD1_1798	NO	biosynthetic biosynthetic
Roseobacter denitrificans OCh 114	rfnT	rde-RD1_3179	NO	transporter
Rothia dentocariosa ATCC 17931	ribBA,ribD,ribM,ribH,ribA	rdn-HMPREF0733_11813	YES	transporter
Rhizobium etli CIAT 652	ate,ribD,COG0697,nrdR,,glyA,COG3654,COG2989,COG0000,,hemB,COG1714,ribE	rec-RHECIAT_CH000157	NO	biosynthetic
Rhizobium etli CIAT 652	COG0000,COG0000,COG3837,COG1670,COG0463,COG2913,COG0463,hppA,nusB,ribH	rec-RHECIAT_CH000159	NO	biosynthetic
Rhizobium etli CIAT 652	COG0000,COG0000,COG1917,COG0667,COG4222,ribN,btuE	rec-RHECIAT_CH000166	YES	transporter
Rhizobium etli CFN 42	ribE,ribD,nrdR,glyA	ret-RHE_CH01508	NO	biosynthetic
Rhizobium etli CFN 42	nusB,ribH	ret-RHE_CH01525	NO	biosynthetic
Rhizobium etli CFN 42	ribN	ret-RHE_CH01591	YES	transporter
Sinorhizobium fredii NGR234	COG0307,ribD,nrdR,glyA	rhi-NGR_c09570	NO	biosynthetic
Sinorhizobium fredii NGR234	ribH,rfnT,nusB	rhi-NGR_c09640	NO	biosynthetic transporter
Rhizobium leguminosarum bv. viciae 3841	ribC,ribD	rle-RL1621	NO	biosynthetic
Rhizobium leguminosarum bv. viciae 3841	nusB,ribH	rle-RL1632	NO	biosynthetic
Rhizobium leguminosarum bv. viciae 3841	ribN	rle-RL1692	YES	transporter
Rhizobium leguminosarum bv. trifolii WSM1325	COG0307,COG1985,nrdR,glyA	rlg-Rleg_1266	NO	biosynthetic
Rhizobium leguminosarum bv. trifolii WSM1325	nusB,ribH	rlg-Rleg_1279	NO	biosynthetic
Rhizobium leguminosarum bv. trifolii WSM1325	ribN	rlg-Rleg_1342	YES	transporter
Rhizobium leguminosarum bv. trifolii WSM2304	COG0307,COG1985,nrdR,glyA	rlt-Rleg2_1177	NO	biosynthetic
Rhizobium leguminosarum bv. trifolii WSM2304	nusB,ribH	rlt-Rleg2_1190	NO	biosynthetic
Rhizobium leguminosarum bv. trifolii WSM2304	ribN	rlt-Rleg2_1251	YES	transporter
Rhizobium leguminosarum bv. trifolii WSM2304	COG1028,COG3806,COG1231,ribN	rlt-Rleg2_1783	NO	transporter
Cupriavidus metallidurans CH34	rfnT	rme-Rmet_2369	NO	transporter
Cupriavidus metallidurans CH34	ribD,COG4970,COG4968,COG3419,COG4726,COG4966,COG0000,ribC	rme-Rmet_2682	NO	biosynthetic
Cupriavidus metallidurans CH34	ribE,ribBA,nusB	rme-Rmet_2693	NO	biosynthetic
Rothia mucilaginosa DY-18	ribM,COG1985	rmu-RMDY18_11690	YES	transporter
Rhodopseudomonas palustris CGA009	thiL,nusB,ribH,ribC,ribD,nrdR,glyA	rpa-RPA2724	NO	biosynthetic biosynthetic
Rhodopseudomonas palustris CGA009	rfnT	rpa-RPA4801	NO	transporter
Rhodopseudomonas palustris HaA2	nusB,ribH,COG0307,COG1985,nrdR	rpb-RPB_2635	NO	biosynthetic biosynthetic
Rhodopseudomonas palustris HaA2	rfnT	rpb-RPB_4679	NO	transporter
Rhodopseudomonas palustris BisB18	rfnT	rpc-RPC_0089	NO	transporter
Rhodopseudomonas palustris BisB18	COG1985,nrdR,glyA,nusB,ribH,COG0307	rpc-RPC_2659	NO	biosynthetic biosynthetic
Rhodopseudomonas palustris BisB5	ribH,COG0307,COG1985,nrdR,glyA,COG0611,nusB	rpd-RPD_2671	NO	biosynthetic biosynthetic
Rhodopseudomonas palustris BisB5	rfnT	rpd-RPD_4387	NO	transporter
Rhodopseudomonas palustris BisA53	rfnT	rpe-RPE_0531	NO	transporter
Rhodopseudomonas palustris BisA53	COG0611,nusB,ribH,COG0307,COG1985,nrdR	rpe-RPE_2809	NO	biosynthetic biosynthetic
Rhodopseudomonas palustris TIE-1	nusB,ribH,COG0307,COG1985,nrdR,glyA	rpt-Rpal_3004	NO	biosynthetic biosynthetic
Rhodopseudomonas palustris TIE-1	rfnT	rpt-Rpal_5288	NO	transporter
Rhodopseudomonas palustris DX-1	COG0054,COG0781,COG1327,COG1985,COG0307	rpx-Rpdx1_2778	NO	biosynthetic biosynthetic
Rhodopseudomonas palustris DX-1	rfnT	rpx-Rpdx1_4990	NO	transporter
Roseiflexus sp. RS-1	ribX,ribY	rrs-RoseRS_2763	YES	transporter
Renibacterium salmoninarum ATCC 33209	COG0807,ribH,hisI,hisG,COG0107,ribM,ribD,COG0307,COG0108	rsa-RSal33209_2349	YES	biosynthetic transporter biosynthetic
Rhodobacter sphaeroides ATCC 17029	rfnT	rsh-Rsph17029_1384	NO	transporter
Rhodobacter sphaeroides ATCC 17029	COG0108,ribH,COG0781	rsh-Rsph17029_2414	NO	biosynthetic
Rhodobacter sphaeroides ATCC 17029	COG0000,COG0307	rsh-Rsph17029_2417	NO	biosynthetic
Rhodobacter sphaeroides KD131	rfnT	rsk-RSKD131_1044	NO	transporter
Rhodobacter sphaeroides KD131	COG0108,ribH,COG0781	rsk-RSKD131_2117	NO	biosynthetic
Rhodobacter sphaeroides KD131	COG0307,COG0000	rsk-RSKD131_2121	NO	biosynthetic
Rhodobacter sphaeroides 2.4.1	ribH,nusB,ribBA	rsp-RSP_0757	NO	biosynthetic
Rhodobacter sphaeroides 2.4.1	COG0307,COG0000	rsp-RSP_0758	NO	biosynthetic
Rhodobacter sphaeroides 2.4.1	rfnT	rsp-RSP_2726	NO	transporter
Rhodobacter sphaeroides ATCC 17025	COG0307	rsq-Rsph17025_0417	NO	biosynthetic
Rhodobacter sphaeroides ATCC 17025	COG0781,ribH,COG0108	rsq-Rsph17025_0420	NO	biosynthetic
Rhodobacter sphaeroides ATCC 17025	rfnT	rsq-Rsph17025_2075	NO	transporter
Staphylococcus aureus subsp. aureus USA300_FPR3757 community- acquired meticillin-resistant	ribU	saa-SAUSA300_1374	YES	transporter
Staphylococcus aureus subsp. aureus USA300_FPR3757 community- acquired meticillin-resistant	ribH,ribD,ribE,ribBA	saa-SAUSA300_1715	YES	biosynthetic biosynthetic
Staphylococcus aureus RF122/ET3-1 bovine mastitis-causing	ribU	sab-SAB1347c	YES	transporter
Staphylococcus aureus RF122/ET3-1 bovine mastitis-causing	ribD,ribE,ribA,ribH	sab-SAB1628c	YES	biosynthetic biosynthetic
Staphylococcus aureus subsp. aureus COL methicillin-resistant	ribU	sac-SACOL1526	YES	transporter
Staphylococcus aureus subsp. aureus COL methicillin-resistant	ribH,ribD,ribE,ribBA	sac-SACOL1820	YES	biosynthetic biosynthetic
Staphylococcus aureus subsp. aureus ED98	ribU	sad-SAAV_1472	YES	transporter
Staphylococcus aureus subsp. aureus ED98	ribD,ribE,ribBA,ribH	sad-SAAV_1780	YES	biosynthetic biosynthetic
Staphylococcus aureus subsp. aureus Newman	ribU	sae-NWMN_1393	YES	transporter
Staphylococcus aureus subsp. aureus Newman	ribH,ribD,ribB,ribA	sae-NWMN_1662	YES	biosynthetic biosynthetic
Streptococcus agalactiae 2603 (serotype V)	ribH,ribA,ribE,ribD	sag-SAG0746	YES	biosynthetic biosynthetic
Streptococcus agalactiae 2603 (serotype V)	ribU,COG0671	sag-SAG1403	YES	transporter
Staphylococcus aureus subsp. aureus JH1 meticillin-resistant vancomycin-susceptible	ribU	sah-SaurJH1_1572	YES	transporter
Staphylococcus aureus subsp. aureus JH1 meticillin-resistant vancomycin-susceptible	ribH,COG1985,COG0307,COG0108	sah-SaurJH1_1858	YES	biosynthetic biosynthetic
Staphylococcus aureus subsp. aureus JH9 meticillin-resistant vancomycin-resistant	ribU	saj-SaurJH9_1541	YES	transporter
Staphylococcus aureus subsp. aureus JH9 meticillin-resistant vancomycin-resistant	COG1985,COG0307,COG0108,ribH	saj-SaurJH9_1823	YES	biosynthetic biosynthetic
Streptococcus agalactiae A909 (serotype Ia)	ribD,ribH,ribBA,ribE	sak-SAK_0872	YES	biosynthetic biosynthetic
Streptococcus agalactiae A909 (serotype Ia)	ribU,COG0671	sak-SAK_1436	YES	transporter
Staphylococcus aureus subsp. aureus MW2 community-acquired MRSA	ribU	sam-MW1373	YES	transporter
Staphylococcus aureus subsp. aureus MW2 community-acquired MRSA	ribD,ribB,ribA,ribH	sam-MW1711	YES	biosynthetic biosynthetic
Streptococcus agalactiae NEM316 (serotype III)	COG1985,ribH,COG0108,COG0307	san-gbs0767	YES	biosynthetic biosynthetic
Streptococcus agalactiae NEM316 (serotype III)	ribU,COG0671	san-gbs1473	YES	transporter
Staphylococcus aureus subsp. aureus NCTC 8325	ribU	sao-SAOUHSC_01505	YES	transporter
Staphylococcus aureus subsp. aureus NCTC 8325	COG1985,COG0307,COG0108,ribH	sao-SAOUHSC_01889	YES	biosynthetic biosynthetic
Staphylococcus aureus subsp. aureus MRSA252 methicillin-resistant	ribU	sar-SAR1493	YES	transporter
Staphylococcus aureus subsp. aureus MRSA252 methicillin-resistant	ribH,ribD,ribE,ribA	sar-SAR1853	YES	biosynthetic biosynthetic
Staphylococcus aureus subsp. aureus MSSA476 methicillin- susceptible	ribU	sas-SAS1425	YES	transporter
Staphylococcus aureus subsp. aureus MSSA476 methicillin- susceptible	COG1985,COG0307,COG0108,ribH	sas-SAS1694	YES	biosynthetic biosynthetic
Staphylococcus aureus subsp. aureus N315 hospital-acquired meticillin-resistant vancomycin-susceptible	ribU	sau-SA1316	YES	transporter
Staphylococcus aureus subsp. aureus N315 hospital-acquired meticillin-resistant vancomycin-susceptible	ribH,ribD,ribB,ribA	sau-SA1589	YES	biosynthetic biosynthetic
Staphylococcus aureus subsp. aureus Mu50 MRSA strain with vancomycin-intermediate resistance	ribU	sav-SAV1485	YES	transporter
Staphylococcus aureus subsp. aureus Mu50 MRSA strain with vancomycin-intermediate resistance	ribD,ribB,ribA,ribH	sav-SAV1771	YES	biosynthetic biosynthetic
Staphylococcus aureus subsp. aureus Mu3 MRSA strain with heterogeneous vancomycin-intermediate resistance	ribU	saw-SAHV_1473	YES	transporter
Staphylococcus aureus subsp. aureus Mu3 MRSA strain with heterogeneous vancomycin-intermediate resistance	ribH,ribD,ribB,ribA	saw-SAHV_1756	YES	biosynthetic biosynthetic
Staphylococcus aureus subsp. aureus USA300_TCH1516 community- acquired meticillin-susceptible	ribU	sax-USA300HOU_1423	YES	transporter
Staphylococcus aureus subsp. aureus USA300_TCH1516 community- acquired meticillin-susceptible	ribD,ribB,ribA,ribH	sax-USA300HOU_1760	YES	biosynthetic biosynthetic
Shewanella baltica OS195	COG1267,nrdR,COG1985,COG0307,COG0108,ribH,nusB,COG0611	sbn-Sbal195_3304	NO	biosynthetic biosynthetic
Shewanella baltica OS195	ribN	sbn-Sbal195_4191	NO	transporter
Staphylococcus carnosus subsp. carnosus TM300	ribU	sca-Sca_1116	YES	transporter
Staphylococcus carnosus subsp. carnosus TM300	ribH,ribD,ribB,ribA	sca-Sca_1375	YES	biosynthetic biosynthetic
Streptomyces scabiei 87.22	hisE,ribH,ribAB,ribM,COG0307,hisG	scb-SCAB_75601	YES	biosynthetic transporter biosynthetic
Streptococcus dysgalactiae subsp. equisimilis GGS_124	COG0671,ribU	sds-SDEG_0423	YES	transporter
Saccharopolyspora erythraea NRRL 2338	,ribM	sen-SACE_1530	YES	transporter
Saccharopolyspora erythraea NRRL 2338	,ribH,ribA,ribC,ribG,rpe	sen-SACE_2120	NO	biosynthetic biosynthetic
Staphylococcus epidermidis ATCC 12228	ribU	sep-SE1174	YES	transporter
Staphylococcus epidermidis ATCC 12228	ribH,COG1985,COG0307,COG0108	sep-SE1441	YES	biosynthetic biosynthetic
Streptococcus equi subsp. zooepidemicus H70	ribU,COG0671	seq-SZO_03420	YES	transporter
Staphylococcus epidermidis RP62A	ribU	ser-SERP1053	YES	transporter
Staphylococcus epidermidis RP62A	ribD,ribE,ribBA,ribH	ser-SERP1328	YES	biosynthetic biosynthetic
Streptococcus equi subsp. equi 4047	ribU,COG0671	seu-SEQ_1849	YES	transporter
Streptococcus equi subsp. zooepidemicus MGCS10565	ribU,COG0671	sez-Sez_1631	YES	transporter
Streptococcus gallolyticus UCN34	ribD,ribH,ribA,ribE	sga-GALLO_0692	YES	biosynthetic biosynthetic
Streptococcus gallolyticus UCN34	ribU	sga-GALLO_1792	NO	transporter
Streptococcus gordonii Challis	ribU,COG0671	sgo-SGO_1664	YES	transporter
Streptomyces griseus subsp. griseus NBRC 13350	ribH,COG0108,ribM,COG0307,COG1985,hisG,hisE	sgr-SGR_6089	YES	biosynthetic transporter biosynthetic
Slackia heliotrinireducens DSM 20476	COG0054,COG0807,COG0307,COG0117	shi-Shel_07090	YES	biosynthetic biosynthetic
Slackia heliotrinireducens DSM 20476	COG1122,COG1122,ribU,COG0619	shi-Shel_24050	YES	transporter
Silicibacter pomeroyi DSS-3	ribE,COG0000	sil-SPO1758	NO	biosynthetic
Silicibacter pomeroyi DSS-3	ribH,COG0108,nusB	sil-SPO1761	NO	biosynthetic
Silicibacter pomeroyi DSS-3	rfnT	sil-SPO2128	NO	transporter
Ruegeria sp. TM1040	ribN	sit-TM1040_1156	NO	transporter
Ruegeria sp. TM1040	COG0307,COG0000	sit-TM1040_2131	NO	biosynthetic
Ruegeria sp. TM1040	ribN	sit-TM1040_2496	YES	transporter
Ruegeria sp. TM1040	COG0054	sit-TM1040_3310	YES	biosynthetic
Streptococcus pneumoniae JJA	COG0108,ribH,ribD,ribE	sjj-SPJ_0195	YES	biosynthetic biosynthetic
Streptococcus pneumoniae JJA	COG0671,ribU	sjj-SPJ_0458	YES	transporter
Staphylococcus lugdunensis HKU09-01	COG0054,COG0108,COG0307,COG1985	slg-SLGD_01162	YES	biosynthetic biosynthetic
Staphylococcus lugdunensis HKU09-01	ribU	slg-SLGD_01422	YES	transporter
Streptococcus mitis B6	COG0671,ribU	smb-smi_1807	YES	transporter
Streptococcus mutans NN2025	COG0671,ribU	smc-SmuNN2025_0418	YES	transporter
Sinorhizobium medicae WSM419	COG0307,COG1985,nrdR,glyA	smd-Smed_0816	NO	biosynthetic
Sinorhizobium medicae WSM419	nusB,ribH,rfnT	smd-Smed_0821	NO	biosynthetic transporter
Sinorhizobium meliloti 1021	ribE,ribD,nrdR,glyA	sme-SMc01770	NO	biosynthetic
Sinorhizobium meliloti 1021	rfnT,nusB,ribH	sme-SMc01777	NO	transporter biosynthetic
Streptococcus pneumoniae 670-6B	ribD,ribE,COG0108,ribH	snb-SP670_0256	YES	biosynthetic biosynthetic
Streptococcus pneumoniae 670-6B	ribU,COG0671	snb-SP670_0566	YES	transporter
Streptococcus pneumoniae TCH8431/19A	COG1985,ribE,ribBA,ribH	snc-HMPREF0837_10478	YES	biosynthetic biosynthetic
Streptococcus pneumoniae TCH8431/19A	COG0671,ribU	snc-HMPREF0837_10785	YES	transporter
Streptococcus pneumoniae ATCC 700669 (serotype 23F ST81 lineage)	ribD,ribE,ribA,ribH	sne-SPN23F_01750	YES	biosynthetic biosynthetic
Streptococcus pneumoniae ATCC 700669 (serotype 23F ST81 lineage)	COG0671,ribU	sne-SPN23F_04440	YES	transporter
Streptococcus pneumoniae 70585	ribD,ribE,COG0108,ribH	snm-SP70585_0241	YES	biosynthetic biosynthetic
Streptococcus pneumoniae 70585	COG0671,ribU	snm-SP70585_0550	YES	transporter
Streptococcus pneumoniae AP200	COG1985,COG0307,COG0108,COG0054	snp-SPAP_0231	NO	biosynthetic biosynthetic
Streptococcus pneumoniae AP200	ribU,COG0671	snp-SPAP_0492	YES	transporter
Streptococcus pneumoniae Taiwan19F-14	ribD,ribE,COG0108,ribH	snt-SPT_0215	YES	biosynthetic biosynthetic
Streptococcus pneumoniae Taiwan19F-14	COG0671,ribU	snt-SPT_0528	YES	transporter
Streptococcus pyogenes NZ131 (serotype M49)	ribU	soz-Spy49_0307	YES	transporter
Streptococcus pyogenes MGAS10394 (serotype M6)	COG0671,ribU	spa-M6_Spy0339	YES	transporter
Streptococcus pyogenes MGAS6180 (serotype M28)	COG0671,ribU	spb-M28_Spy0302	YES	transporter
Streptococcus pneumoniae D39 (virulent serotype 2)	ribD,ribE,ribB,ribH	spd-SPD_0169	YES	biosynthetic biosynthetic
Streptococcus pneumoniae D39 (virulent serotype 2)	COG0671,ribU	spd-SPD_0437	YES	transporter
Streptococcus pyogenes Manfredo (serotype M5)	ribU,COG0671	spf-SpyM51545	YES	transporter
Streptococcus pyogenes MGAS315 (serotype M3)	COG0671,ribU	spg-SpyM3_0272	YES	transporter
Streptococcus pyogenes MGAS10270 (serotype M2)	COG0671,ribU,COG0219	sph-MGAS10270_Spy030	YES	transporter
Streptococcus pyogenes MGAS10750 (serotype M4)	COG0219,,COG1242,COG0671,ribU	spi-MGAS10750_Spy030	YES	transporter
Streptococcus pyogenes MGAS2096 (serotype M12)	COG0671,ribU	spj-MGAS2096_Spy0330	YES	transporter
Streptococcus pyogenes MGAS9429 (serotype M12)	COG0671,ribU	spk-MGAS9429_Spy0312	YES	transporter
Streptococcus pyogenes MGAS8232 (serotype M18)	COG0671,ribU	spm-spyM18_0427	YES	transporter
Streptococcus pneumoniae P1031	ribD,ribE,COG0108,ribH	spp-SPP_0235	YES	biosynthetic biosynthetic
Streptococcus pneumoniae P1031	COG0671,ribU	spp-SPP_0512	YES	transporter
Streptococcus pneumoniae R6 (avirulent laboratory-adapted D39 derivative)	ribD,ribC,ribA,ribH	spr-spr0164	YES	biosynthetic biosynthetic
Streptococcus pneumoniae R6 (avirulent laboratory-adapted D39 derivative)	ribU,COG0671	spr-spr0433	YES	transporter
Streptococcus pyogenes SSI-1 (serotype M3)	ribU,COG0671	sps-SPs1587	YES	transporter
Streptococcus pneumoniae Hungary19A-6	ribD,ribE,COG0108,ribH	spv-SPH_0281	YES	biosynthetic biosynthetic
Streptococcus pneumoniae Hungary19A-6	COG0671,ribU	spv-SPH_0599	YES	transporter
Streptococcus pneumoniae CGSP14 (serotype 14)	ribD,ribC,ribA,ribH	spw-SPCG_0192	YES	biosynthetic biosynthetic
Streptococcus pneumoniae CGSP14 (serotype 14)	COG0671,ribU	spw-SPCG_0468	YES	transporter
Streptococcus pneumoniae G54 (serotype 19F)	COG1985,COG0307,COG0108,ribH	spx-SPG_0169	YES	biosynthetic biosynthetic
Streptococcus pneumoniae G54 (serotype 19F)	COG0671,ribU	spx-SPG_0442	YES	transporter
Streptococcus pyogenes SF370 (serotype M1)	COG0671,ribU	spy-SPy_0373	YES	transporter
Streptococcus pyogenes MGAS5005 (serotype M1)	COG0671,ribU	spz-M5005_Spy_0313	YES	transporter
Streptococcus sanguinis SK36	ribU,COG0671	ssa-SSA_1773	YES	transporter
Streptococcus suis BM407	ribU,COG0671	ssb-SSUBM407_1580	YES	transporter
Streptococcus suis P1/7	ribU,COG0671	ssi-SSU1506	YES	transporter
Spirochaeta smaragdinae DSM 11293	COG0797,rfuA,COG3845,COG4603,COG1079	ssm-Spirs_0556	YES	transporter
Spirochaeta smaragdinae DSM 11293	COG0307,COG0108,COG0054	ssm-Spirs_3506	YES	biosynthetic biosynthetic
Staphylococcus saprophyticus subsp. saprophyticus ATCC 15305	COG1985,ribH,COG0108,COG0307	ssp-SSP0995	YES	biosynthetic biosynthetic
Staphylococcus saprophyticus subsp. saprophyticus ATCC 15305	ribU	ssp-SSP1262	YES	transporter
Streptococcus suis SC84	ribU,COG0671	sss-SSUSC84_1532	YES	transporter
Streptococcus thermophilus CNRZ1066	COG0671,ribU	stc-str0268	YES	transporter
Streptococcus thermophilus LMD-9	COG0671,ribU	ste-STER_0314	YES	transporter
Sphaerobacter thermophilus DSM 20745	ribY,ribX	sti-Sthe_1453	YES	transporter
Sphaerobacter thermophilus DSM 20745	COG0054,COG0108,COG0307,COG1985	sti-Sthe_1968	YES	biosynthetic biosynthetic
Streptococcus thermophilus LMG18311	COG0671,ribU	stl-stu0268	YES	transporter
Sebaldella termitidis ATCC 33386	COG0108,COG0054,COG1985,COG0307	str-Sterm_2781	YES	biosynthetic biosynthetic
Sebaldella termitidis ATCC 33386	impX	str-Sterm_3316	YES	transporter
Streptococcus uberis 0140J	COG0671,ribU,COG0500,COG1277,COG1131,COG1242	sub-SUB0410	YES	transporter
Treponema denticola ATCC 35405	COG1079,COG4603,COG3845,rfuA	tde-TDE0951	NO	transporter
Thermoanaerobacter sp. X514	ribH,COG0108,COG0307,COG1985	tex-Teth514_0020	YES	biosynthetic biosynthetic
Thermoanaerobacter sp. X514	ribU	tex-Teth514_0486	YES	transporter
Thioalkalivibrio sp. HL-EbGR7	glyA,COG1267,COG0611,COG0781,COG0054,COG0108,COG0307,COG1985,COG1327	tgr-Tgr7_1557	NO	biosynthetic biosynthetic
Thioalkalivibrio sp. HL-EbGR7	rfnT	tgr-Tgr7_2518	NO	transporter
Thermoanaerobacter sp. X513	COG0054,COG0108,COG0307,COG1985	thx-Thet_0021	YES	biosynthetic biosynthetic
Thermoanaerobacter sp. X513	ribU	thx-Thet_0536	YES	transporter
Thermoanaerobacter italicus Ab9	COG0054,COG0108,COG0307,COG1985	tit-Thit_0021	YES	biosynthetic biosynthetic
Thermoanaerobacter italicus Ab9	ribU	tit-Thit_0536	YES	transporter
Thioalkalivibrio sp. K90mix	COG0054,COG0781,COG0611,COG1267	tkm-TK90_1681	NO	biosynthetic
Thioalkalivibrio sp. K90mix	COG1327,COG1985,COG0307,COG0108,COG0112	tkm-TK90_1887	NO	biosynthetic
Thioalkalivibrio sp. K90mix	rfnT,COG0229	tkm-TK90_2319	NO	transporter
Thermoanaerobacter mathranii subsp. mathranii A3	COG0054,COG0108,COG0307,COG1985	tmt-Tmath_0038	YES	biosynthetic biosynthetic
Thermoanaerobacter mathranii subsp. mathranii A3	ribU	tmt-Tmath_0597	YES	transporter
Thermosediminibacter oceani DSM 16646	COG0739,COG0793,COG0265,COG1985,COG0307,COG0108,COG0054,COG2884,COG2177	toc-Toce_1695	YES	biosynthetic biosynthetic
Thermosediminibacter oceani DSM 16646	ribU	toc-Toce_1895	YES	transporter
Treponema pallidum subsp. pallidum Nichols	COG1079,COG4603,COG1129,COG0000,rfuA	tpa-TP0298	NO	transporter
Thermoanaerobacter pseudethanolicus ATCC 33223	COG0307,COG1985,ribH,COG0108	tpd-Teth39_0021	YES	biosynthetic biosynthetic
Thermoanaerobacter pseudethanolicus ATCC 33223	ribU	tpd-Teth39_1746	YES	transporter
Thermoanaerobacter tengcongensis MB4(T)	ribU	tte-TTE0534	YES	transporter
Thermoanaerobacterium thermosaccharolyticum DSM 571	COG0054,COG0108,COG0307,COG1985	ttm-Tthe_0020	YES	biosynthetic biosynthetic
Thermoanaerobacterium thermosaccharolyticum DSM 571	ribU	ttm-Tthe_2159	YES	transporter
Thermobaculum terrenum ATCC BAA-798	ribX,ribY	ttr-Tter_0403	YES	transporter
Thermobaculum terrenum ATCC BAA-798	COG0807,COG0307,COG0054	ttr-Tter_2766	YES	biosynthetic biosynthetic
Vibrio cholerae MJ-1236	ribN,COG0695	vcj-VCD_000329	NO	transporter
Vibrio cholerae MJ-1236	COG0611,nusB,ribH,COG0108,COG0307,COG1985,nrdR,COG1267	vcj-VCD_002070	NO	biosynthetic biosynthetic
Vibrio cholerae M66-2	ribD,ribC,ribB_A,ribH,nusB,thiL,pgpA,nrdR	vcm-VCM66_2195	NO	biosynthetic biosynthetic
Vibrio cholerae M66-2	COG0695,ribN	vcm-VCM66_A0969	NO	transporter
Vibrio cholerae O395	ribN,COG0695	vco-VC0395_0229	NO	transporter
Vibrio cholerae O395	ribD,ribE,ribB_A,ribH,nusB,thiL,pgpA,nrdR	vco-VC0395_A1862	NO	biosynthetic biosynthetic
Vibrio sp. Ex25	ribN,COG0695	vex-VEA_001435	NO	transporter
Vibrio sp. Ex25	COG1327,COG1985,COG0307,COG0108,COG0054,COG0781,COG0611,COG1267	vex-VEA_004266	NO	biosynthetic biosynthetic
Vibrio fischeri ES114	pgpA,thiL,nusB,ribH,ribB,ribE,ribD,luxQ,nrdR,luxP	vfi-VF_0699	NO	biosynthetic biosynthetic
Vibrio fischeri ES114	COG1012,ribN	vfi-VF_1681	NO	transporter
Vibrio fischeri MJ11	nusB,ribH,ribBA,ribE_1,ribD,COG0642,nrdR,COG1879,pgpA,thiL	vfm-VFMJ11_0719	NO	biosynthetic biosynthetic
Vibrio fischeri MJ11	COG1012,ribN	vfm-VFMJ11_1805	NO	transporter
Vibrio harveyi ATCC BAA-1116	COG0108,COG0307,COG1985,COG1327,COG1267,COG0611,nusB,ribH	vha-VIBHAR_01165	NO	biosynthetic biosynthetic
Vibrio harveyi ATCC BAA-1116	COG0695,ribN	vha-VIBHAR_06291	NO	transporter
Vibrio parahaemolyticus RIMD 2210633	COG0108,COG0307,COG1985,nrdR,COG1267,COG0611,nusB,ribH	vpa-VP0678	NO	biosynthetic biosynthetic
Vibrio parahaemolyticus RIMD 2210633	ribN,COG0695	vpa-VPA0525	NO	transporter
Aliivibrio salmonicida LFI1238	ribBA,ribC,ribD,nrdR,pgpA,thiL,nusB,ribH	vsa-VSAL_I0921	NO	biosynthetic biosynthetic
Aliivibrio salmonicida LFI1238	ribN,calB	vsa-VSAL_I1092	NO	transporter
Vibrio splendidus LGP32	COG0054,nusB,COG0611,COG1267,nrdR,COG1985,COG0307,COG0108	vsp-VS_2414	NO	biosynthetic biosynthetic
Vibrio splendidus LGP32	ribN,COG0695	vsp-VS_II0309	NO	transporter
Vibrio vulnificus CMCP6	ribH,nusB,thiL,COG1267,nrdR,ribD,ribE,COG0108	vvu-VV1_0324	NO	biosynthetic biosynthetic
Vibrio vulnificus CMCP6	COG0695,ribN	vvu-VV2_0582	NO	transporter
Vibrio vulnificus YJ016 (biotype 1)	COG0108,COG0307,COG1985,nrdR,COG1267,COG0611,nusB,ribH	vvy-VV0860	NO	biosynthetic biosynthetic
Vibrio vulnificus YJ016 (biotype 1)	COG0695,ribN	vvy-VVA1132	NO	transporter
Xylanimonas cellulosilytica DSM 15894	ribM	xce-Xcel_0025	NO	transporter
Xylanimonas cellulosilytica DSM 15894	COG0054,COG0807,COG0307,COG1985	xce-Xcel_1726	YES	biosynthetic biosynthetic
Xanthomonas campestris pv. vesicatoria 85-10	thiL,nusB,ribH,ribB,ribE	xcv-XCV0800	YES	biosynthetic biosynthetic
Xanthomonas campestris pv. vesicatoria 85-10	COG1168,COG1231,COG3806,rfnT,COG1064	xcv-XCV2330	NO	transporter
